# Supplementary material for: Does algae β-glucan affect the fecal bacteriome in dairy calves?
Source: PLoS One. 2021 Sep 30;16(9):e0258069. doi: 10.1371/journal.pone.0258069 (PMC8483308; doi:10.1371/journal.pone.0258069)
Supplement: S1 Table — (XLSX) [file pone.0258069.s001.xlsx]

## Sheet: Table 1
S1 Table. Sequencing information
Samples	Treatment	Age (week)	Raw reads	Filtered reads	Denoised forward	Denoised reverse	Merged reads	Amplicon size	Chimera removal
D20S1	β-glucan	1	74556	66442	62322	62881	58213	58131	50040
D20S2	β-glucan	2	77191	68931	63481	65080	57023	56993	43296
D20S4	β-glucan	4	58113	51829	47991	47902	40524	40496	39297
D20S8	β-glucan	8	64017	57005	53170	52278	43902	43892	42898
D21S1	Control	1	44233	39595	37058	37041	34035	33940	31804
D21S2	Control	2	93605	83470	79077	78697	72318	72301	66507
D21S4	Control	4	77587	69445	64477	64554	52859	52844	47125
D21S8	Control	8	84891	75867	70681	70591	60178	60170	58901
D26S1	β-glucan	1	95791	85681	80431	80583	72969	72712	65186
D26S2	β-glucan	2	77141	68543	63674	62871	57200	57148	54828
D26S4	β-glucan	4	94536	84166	78680	77764	68732	68701	64503
D26S8	β-glucan	8	70915	63339	59180	58909	51498	51476	49246
D27S1	Control	1	62001	55111	51335	51727	44887	44878	42011
D27S2	Control	2	87851	78987	75343	75297	71373	71149	70499
D27S4	Control	4	71580	63871	59856	60288	53186	53158	48125
D27S8	Control	8	75347	67217	62668	62037	52187	51982	50451
D2S1	Control	1	74943	66306	62257	62866	56647	56613	48720
D2S2	Control	2	64940	57662	53962	53749	47375	47281	45218
D2S4	Control	4	61198	54448	52073	51233	46817	46758	43411
D2S8	Control	8	40494	35342	31994	32003	25993	25993	25665
D31S1	Control	1	52998	47405	44381	44275	40383	40185	38720
D31S2	Control	2	83703	74829	71272	71300	66572	66505	59975
D31S4	Control	4	106876	95507	90095	91032	84440	84325	79543
D31S8	Control	8	73014	65214	60066	60059	47385	47333	46028
D33S1	β-glucan	1	80857	72179	67448	68206	61563	61450	56925
D33S2	β-glucan	2	96947	86776	81506	82431	75651	75615	73279
D33S4	β-glucan	4	68015	61170	58137	57445	49902	49855	47472
D33S8	β-glucan	8	62997	56490	53910	53279	47428	47322	45167
D37S1	β-glucan	1	74469	66587	64331	63442	59011	58760	53683
D37S2	β-glucan	2	84941	76126	72854	71127	65366	65343	62254
D37S4	β-glucan	4	71102	63582	60550	59871	54078	54064	49298
D37S8	β-glucan	8	56235	50275	47569	45696	35420	35420	34006
D39S1	Control	1	66215	59520	57117	56858	52348	52315	49726
D39S2	Control	2	73567	65763	62950	62273	57704	57611	53775
D39S4	Control	4	73544	65921	62612	61849	55682	55630	48557
D39S8	Control	8	73633	66050	62637	61722	51436	51421	49461
D3S1	β-glucan	1	62331	55509	52367	52035	48482	48436	47768
D3S2	β-glucan	2	60919	54149	51107	50360	44595	44587	41838
D3S4	β-glucan	4	80647	72094	67068	67315	60216	60068	55609
D3S8	β-glucan	8	56856	50686	46522	46028	33040	33022	29920
D44S1	β-glucan	1	72704	64987	62096	61869	57717	57715	51624
D44S2	β-glucan	2	64061	57222	54344	53089	47785	47661	46087
D44S4	β-glucan	4	52928	47348	43942	43699	36203	36201	32124
D44S8	β-glucan	8	41924	37722	35256	34339	26313	26310	25248
D45S1	Control	1	45515	40503	37684	38291	34724	34707	33247
D45S2	Control	2	60293	54249	50524	50197	40856	40826	38952
D45S4	Control	4	44640	40090	36758	37001	30317	30317	28624
D45S8	Control	8	37657	33615	30983	29954	22989	22986	22428
D49S1	Control	1	39252	35311	32870	32943	28878	28874	28179
D49S2	Control	2	44932	40049	37556	37229	33057	33054	31999
D49S4	Control	4	48457	43293	40128	39812	33519	33512	32897
D49S8	Control	8	55676	49897	46801	46090	39296	39294	37893
D50S1	β-glucan	1	39519	35007	32257	33076	29471	29447	24663
D50S2	β-glucan	2	83144	74296	70177	69121	61783	61754	56816
D50S4	β-glucan	4	80334	72132	68447	67781	60712	60643	58434
D50S8	β-glucan	8	65405	58763	55504	54544	42121	42104	38919
