# Supplementary material for: Does algae β-glucan affect the fecal bacteriome in dairy calves?
Source: PLoS One. 2021 Sep 30;16(9):e0258069. doi: 10.1371/journal.pone.0258069 (PMC8483308; doi:10.1371/journal.pone.0258069)
Supplement: S2 Table — #N/D: not detected. (XLSX) [file pone.0258069.s002.xlsx]

## Sheet: Rarefied Genus Counts
S2 Table. ASV identification of samples collected in dairy calves’ feces fed milk replacer supplemented or not with β-glucans
Samples	Taxons						β-glucan				Control				β-glucan				Control				Control				Control				β-glucan				β-glucan				Control				β-glucan				β-glucan
							Weeks (Age)
							1	2	4	8	1	2	4	8	1	2	4	8	1	2	4	8	1	2	4	8	1	2	4	8	1	2	4	8	1	2	4	8	1	2	4	8	1	2	4	8	1	2	4
	Kingdom	Phylum	Class	Order	Family	Genus	D20S1	D20S2	D20S4	D20S8	D21S1	D21S2	D21S4	D21S8	D26S1	D26S2	D26S4	D26S8	D27S1	D27S2	D27S4	D27S8	D2S1	D2S2	D2S4	D2S8	D31S1	D31S2	D31S4	D31S8	D33S1	D33S2	D33S4	D33S8	D37S1	D37S2	D37S4	D37S8	D39S1	D39S2	D39S4	D39S8	D3S1	D3S2	D3S4	D3S8	D44S1	D44S2	D44S4
ASV100	Bacteria	Patescibacteria	Saccharimonadia	Saccharimonadales	LWQ8	#N/A	0	0	0	0	0	0	0	0	0	0	0	0	0	5	0	0	0	0	0	0	0	0	0	0	0	0	0	0	0	0	0	0	0	0	0	0	0	0	0	0	0	0	0
ASV113	Bacteria	Deinococcota	Deinococci	Deinococcales	Deinococcaceae	Deinococcus	0	0	0	0	0	0	0	0	0	0	0	0	0	0	0	0	0	0	0	0	0	0	0	0	0	0	2	0	0	0	0	0	0	0	0	0	0	0	0	0	0	0	0
ASV125	Bacteria	Desulfobacterota	Desulfovibrionia	Desulfovibrionales	Desulfovibrionaceae	Mailhella	0	0	0	12	0	0	0	14	0	0	0	0	0	0	0	0	0	0	0	0	0	0	0	0	0	0	0	0	0	0	0	0	0	0	0	0	0	0	0	0	0	0	0
ASV132	Bacteria	Desulfobacterota	Desulfovibrionia	Desulfovibrionales	Desulfovibrionaceae	Bilophila	0	0	0	0	0	1	0	0	57	3	0	0	0	0	0	0	0	0	0	0	0	0	0	0	0	0	0	0	0	0	0	0	0	0	0	0	0	0	0	0	0	0	0
ASV146	Bacteria	Desulfobacterota	Desulfovibrionia	Desulfovibrionales	Desulfovibrionaceae	Desulfovibrio	0	3	15	40	0	0	0	65	7	0	1	0	15	12	0	2	0	0	0	0	3	0	0	0	0	6	0	4	0	0	0	0	0	0	0	0	0	0	0	44	0	0	1039
ASV172	Bacteria	Desulfobacterota	Desulfovibrionia	Desulfovibrionales	Desulfovibrionaceae	#N/A	0	0	0	0	0	0	0	0	0	0	0	0	0	3	0	0	0	0	0	0	0	0	0	0	0	0	0	0	0	0	0	0	0	0	0	0	0	0	0	0	0	0	0
ASV298	Bacteria	Proteobacteria	Alphaproteobacteria	Rickettsiales	Mitochondria	#N/A	0	0	0	0	0	0	0	0	0	0	10	0	0	0	0	0	0	0	0	0	0	0	0	2	0	0	9	18	11	21	14	27	28	14	28	20	0	0	0	0	26	18	24
ASV300	Bacteria	Proteobacteria	Alphaproteobacteria	Sphingomonadales	Sphingomonadaceae	Sphingomonas	0	0	0	0	0	0	0	0	0	0	0	0	0	0	0	0	0	0	0	0	0	0	0	0	0	0	0	0	0	0	0	0	0	0	0	0	37	0	0	0	0	12	0
ASV338	Bacteria	Proteobacteria	Alphaproteobacteria	Sphingomonadales	Sphingomonadaceae	Sphingopyxis	0	0	0	0	0	0	0	0	0	0	0	0	0	0	15	0	0	0	0	0	0	0	0	0	0	0	0	0	0	0	0	0	0	0	0	0	0	0	0	0	0	0	0
ASV355	Bacteria	Proteobacteria	Alphaproteobacteria	Rhodobacterales	Rhodobacteraceae	Paracoccus	0	0	0	0	0	4	0	0	0	0	0	0	0	0	0	0	0	0	0	0	0	0	0	0	0	0	0	0	0	0	0	0	0	0	0	0	0	0	0	0	0	0	0
ASV363	Bacteria	Proteobacteria	Alphaproteobacteria	Rhodobacterales	Rhodobacteraceae	Rubellimicrobium	0	0	0	0	0	0	0	0	0	0	0	0	0	0	0	0	0	0	0	0	1	0	0	0	0	0	0	0	0	0	0	0	0	0	0	0	0	0	0	0	0	0	0
ASV366	Bacteria	Proteobacteria	Alphaproteobacteria	Rhizobiales	Rhizobiaceae	Brucella	0	0	0	0	0	0	0	0	0	0	0	0	0	0	0	0	0	0	0	0	0	0	0	0	4	0	0	0	0	0	0	0	0	0	0	0	0	0	0	0	0	0	0
ASV370	Bacteria	Proteobacteria	Alphaproteobacteria	Rhizobiales	Rhizobiaceae	Shinella	0	0	0	0	0	0	0	0	0	0	0	0	0	0	4	0	0	0	0	0	0	0	0	0	0	0	0	0	0	0	0	0	0	0	0	0	0	0	0	0	0	0	0
ASV372	Bacteria	Proteobacteria	Alphaproteobacteria	Rhizobiales	Rhizobiaceae	#N/A	0	0	0	0	0	0	0	0	0	0	0	0	0	0	0	0	0	0	0	0	0	0	0	3	0	0	0	0	0	0	0	0	0	0	0	0	0	0	0	0	0	0	0
ASV380	Bacteria	Proteobacteria	Alphaproteobacteria	Rhizobiales	Devosiaceae	#N/A	0	0	0	0	0	0	0	0	0	0	0	0	0	0	0	0	0	0	0	0	0	0	0	0	0	2	0	0	0	0	0	0	0	0	0	0	0	0	0	0	0	0	0
ASV397	Bacteria	Proteobacteria	Alphaproteobacteria	Rhizobiales	Beijerinckiaceae	#N/A	0	0	0	0	0	0	0	0	0	1	0	0	0	5	0	0	0	0	0	0	0	0	0	0	0	0	0	0	0	0	0	0	0	0	0	0	0	0	0	0	0	0	0
ASV398	Bacteria	Proteobacteria	Alphaproteobacteria	Rhizobiales	Xanthobacteraceae	#N/A	0	0	0	0	0	0	0	0	0	0	0	0	0	18	0	0	0	0	0	0	4	0	0	0	0	0	0	0	0	0	0	0	0	0	0	0	14	0	0	0	0	0	0
ASV432	Bacteria	Proteobacteria	Alphaproteobacteria	Rhizobiales	Beijerinckiaceae	Microvirga	0	0	0	0	0	0	0	0	0	0	0	0	0	0	0	0	0	0	0	0	0	0	0	0	0	0	0	0	0	0	0	0	0	0	0	0	3	0	0	0	0	0	0
ASV455	Bacteria	Proteobacteria	Alphaproteobacteria	Caulobacterales	Caulobacteraceae	Brevundimonas	0	0	0	0	0	0	0	0	0	0	0	0	0	0	17	0	0	0	0	0	0	0	0	0	0	0	0	0	0	0	0	0	0	0	0	0	0	0	0	0	0	0	0
ASV471	Bacteria	Proteobacteria	Alphaproteobacteria	Ferrovibrionales	Ferrovibrionaceae	Ferrovibrio	0	0	0	0	0	0	0	0	0	0	0	0	0	0	0	0	0	0	0	0	0	0	0	2	0	0	0	0	0	0	0	0	0	0	0	0	0	0	0	0	0	0	0
ASV537	Bacteria	Verrucomicrobiota	Chlamydiae	Chlamydiales	Chlamydiaceae	Chlamydia	0	0	0	255	0	0	0	0	0	901	0	0	0	542	0	0	0	0	7	0	0	112	0	0	0	0	0	0	0	0	0	9	0	0	0	0	0	0	0	0	0	0	0
ASV671	Bacteria	Actinobacteriota	Actinobacteria	Propionibacteriales	Propionibacteriaceae	Cutibacterium	0	0	0	0	0	0	0	0	1	0	0	0	0	4	0	0	0	0	0	0	2	0	0	0	0	0	0	0	0	0	0	0	0	0	0	0	2	0	0	0	0	0	0
ASV684	Bacteria	Actinobacteriota	Actinobacteria	Propionibacteriales	Nocardioidaceae	Nocardioides	0	0	0	0	0	0	0	0	0	0	0	0	0	0	0	0	0	0	0	0	0	0	0	0	0	0	0	0	0	0	0	0	0	0	0	0	9	0	0	0	0	0	0
ASV688	Bacteria	Actinobacteriota	Actinobacteria	Propionibacteriales	Nocardioidaceae	Marmoricola	0	0	0	0	0	0	0	0	0	1	0	0	0	0	0	0	0	0	0	0	0	0	0	0	0	0	0	0	0	0	0	0	0	0	0	0	0	0	0	0	0	0	0
ASV692	Bacteria	Actinobacteriota	Actinobacteria	Streptomycetales	Streptomycetaceae	Streptomyces	0	0	0	0	0	0	0	0	0	0	0	0	0	0	0	0	0	0	0	0	0	0	0	4	0	0	0	0	0	0	0	0	0	0	0	0	0	0	0	0	0	0	0
ASV727	Bacteria	Actinobacteriota	Actinobacteria	Actinomycetales	Actinomycetaceae	Trueperella	0	0	0	0	0	0	0	0	6	0	0	0	0	0	0	0	0	0	0	0	0	0	0	0	0	0	0	0	7	0	0	0	4	0	0	0	0	0	0	0	0	0	0
ASV732	Bacteria	Actinobacteriota	Actinobacteria	Actinomycetales	Actinomycetaceae	Actinomyces	0	0	0	0	0	0	0	0	13	105	3	0	7	0	0	0	0	0	0	0	39	0	0	0	0	0	0	0	0	0	0	0	0	14	0	0	4	0	0	0	0	0	0
ASV735	Bacteria	Actinobacteriota	Actinobacteria	Actinomycetales	Actinomycetaceae	Mobiluncus	0	0	0	0	0	0	0	0	0	0	0	0	0	0	0	1	0	0	0	0	21	0	0	0	0	0	0	0	0	0	0	0	0	0	0	0	0	0	0	0	0	0	0
ASV766	Bacteria	Actinobacteriota	Actinobacteria	Bifidobacteriales	Bifidobacteriaceae	Bifidobacterium	359	0	88	124	2966	596	68	20	972	381	119	1759	139	260	164	388	0	22	1277	9	2858	330	69	63	741	106	115	113	455	3437	33	0	22	2448	916	15	840	558	886	0	10	19	8
ASV767	Bacteria	Actinobacteriota	Actinobacteria	Bifidobacteriales	Bifidobacteriaceae	#N/A	0	0	0	0	0	3	0	0	0	0	0	0	0	0	0	0	0	0	9	0	0	0	0	0	0	0	0	0	0	0	0	0	0	0	0	0	0	0	0	0	0	0	0
ASV786	Bacteria	Actinobacteriota	Actinobacteria	Micrococcales	Microbacteriaceae	Gryllotalpicola	0	0	0	0	0	0	0	0	0	0	0	0	0	0	0	0	0	0	0	0	4	0	0	0	0	0	0	0	0	0	0	0	0	0	0	0	0	0	0	0	0	0	0
ASV813	Bacteria	Actinobacteriota	Actinobacteria	Micrococcales	Micrococcaceae	Pseudarthrobacter	0	0	0	0	0	0	0	0	0	0	0	0	0	5	0	0	0	0	0	0	0	0	0	0	0	0	0	0	0	0	0	0	0	0	0	0	0	0	0	0	0	0	0
ASV818	Bacteria	Actinobacteriota	Actinobacteria	Micrococcales	Micrococcaceae	Arthrobacter	0	0	0	0	0	0	0	0	0	0	0	0	0	5	0	0	0	0	0	0	0	0	0	0	0	0	0	0	0	0	0	0	0	0	0	0	0	0	0	0	0	0	0
ASV846	Bacteria	Actinobacteriota	Actinobacteria	Corynebacteriales	Corynebacteriaceae	Corynebacterium	0	0	0	0	0	0	0	0	0	0	0	11	0	0	0	0	0	9	0	0	0	0	0	0	0	0	6	0	0	0	0	0	0	0	0	0	0	0	0	0	0	0	0
ASV872	Bacteria	Actinobacteriota	Actinobacteria	Frankiales	Acidothermaceae	Acidothermus	0	0	0	0	0	0	0	0	0	0	0	0	0	3	0	0	0	0	0	0	0	0	0	0	0	0	0	0	0	0	0	0	0	0	0	0	8	0	0	0	0	0	0
ASV886	Bacteria	Actinobacteriota	Coriobacteriia	Coriobacteriales	Atopobiaceae	Atopobium	0	0	0	0	2	0	0	0	35	2	0	0	0	0	0	0	0	0	0	0	0	0	0	0	0	0	0	0	0	0	0	0	0	2	11	0	60	0	0	0	0	0	0
ASV892	Bacteria	Actinobacteriota	Coriobacteriia	Coriobacteriales	Atopobiaceae	Olsenella	0	0	6	0	0	5	0	0	0	0	6	127	4	43	468	554	0	277	110	0	39	0	5	39	74	93	710	98	0	12	0	106	0	0	0	837	0	52	5	80	0	112	0
ASV901	Bacteria	Actinobacteriota	Coriobacteriia	Coriobacteriales	Coriobacteriaceae	Collinsella	3067	13	869	3299	1082	6208	437	1494	1030	5037	6290	4058	5360	1253	534	4519	29	561	880	829	1079	2629	228	3033	2112	740	570	3078	1326	5693	4620	213	448	845	719	991	1532	2026	962	664	4929	3116	527
ASV919	Bacteria	Actinobacteriota	Coriobacteriia	Coriobacteriales	Coriobacteriaceae	#N/A	0	0	0	0	0	0	0	0	0	0	0	0	0	0	0	0	0	0	0	0	0	0	0	0	0	0	0	0	0	0	0	0	0	0	0	0	0	0	0	0	0	1	0
ASV940	Bacteria	Actinobacteriota	Coriobacteriia	Coriobacteriales	Eggerthellaceae	Slackia	2	0	104	208	0	0	0	59	0	0	38	125	38	1	45	52	0	50	37	0	0	0	0	27	0	0	0	4	0	0	32	0	0	0	0	73	13	0	6	21	0	0	2
ASV942	Bacteria	Actinobacteriota	Coriobacteriia	Coriobacteriales	Eggerthellaceae	Senegalimassilia	0	0	0	0	0	0	0	0	0	0	0	20	0	0	0	64	0	0	0	0	0	0	0	52	0	0	0	0	0	0	0	0	0	0	0	0	0	0	0	0	0	0	0
ASV943	Bacteria	Actinobacteriota	Coriobacteriia	Coriobacteriales	Eggerthellaceae	DNF00809	0	0	0	0	0	8	0	0	0	0	0	0	0	0	0	0	0	4	0	0	0	0	0	0	0	0	0	0	0	0	0	0	0	0	0	0	0	0	0	0	0	0	0
ASV945	Bacteria	Actinobacteriota	Coriobacteriia	Coriobacteriales	Eggerthellaceae	Denitrobacterium	0	0	0	0	0	0	0	0	0	0	0	17	0	0	0	0	0	138	0	0	0	0	0	0	0	0	5	0	0	284	0	0	0	0	0	0	0	0	0	0	0	0	0
ASV947	Bacteria	Actinobacteriota	Coriobacteriia	Coriobacteriales	Eggerthellaceae	#N/A	0	0	0	24	0	0	11	0	0	0	0	0	0	0	0	0	0	0	0	0	0	0	0	52	0	0	0	0	0	0	0	0	0	0	0	0	4	0	0	21	0	0	7
ASV949	Bacteria	Actinobacteriota	Coriobacteriia	Coriobacteriales	Eggerthellaceae	Eggerthella	0	0	0	0	0	0	0	0	0	0	0	0	0	0	0	0	0	0	0	0	0	0	0	0	0	0	0	0	0	7	0	0	0	0	0	0	0	0	0	0	0	0	0
ASV957	Bacteria	Synergistota	Synergistia	Synergistales	Synergistaceae	Pyramidobacter	0	0	0	0	0	0	0	3	0	0	0	0	0	0	0	9	0	0	0	0	0	0	0	0	0	0	0	0	0	0	0	0	0	0	0	0	0	0	0	0	0	0	0
ASV968	Bacteria	Synergistota	Synergistia	Synergistales	Synergistaceae	Cloacibacillus	0	0	0	0	0	0	0	0	0	0	0	0	0	0	0	0	0	0	0	0	0	0	0	0	0	0	0	0	0	0	0	0	0	0	16	0	0	0	0	0	0	0	0
ASV969	Bacteria	Synergistota	Synergistia	Synergistales	Synergistaceae	#N/A	0	0	0	0	0	0	0	0	0	0	0	0	0	0	0	47	0	0	0	0	0	0	0	14	0	0	0	63	0	0	0	0	0	0	0	0	0	0	0	0	0	0	0
ASV982	Bacteria	Elusimicrobiota	Elusimicrobia	Elusimicrobiales	Elusimicrobiaceae	Elusimicrobium	4	0	0	0	0	0	0	0	0	77	3	0	0	0	0	0	0	0	0	63	9	0	0	2	0	0	0	0	0	6	0	0	2	0	0	0	0	0	0	0	0	0	0
ASV1037	Bacteria	Proteobacteria	Gammaproteobacteria	Aeromonadales	Succinivibrionaceae	Succinivibrio	0	0	0	56	0	0	14	3	0	0	0	2	102	0	0	33	0	0	116	19	0	2	0	654	0	0	0	3	0	0	3	7	0	0	0	4	0	0	15	20	0	352	0
ASV1058	Bacteria	Proteobacteria	Gammaproteobacteria	Aeromonadales	Succinivibrionaceae	#N/A	0	0	0	0	0	0	0	0	0	0	0	0	0	0	0	0	0	0	0	0	0	0	0	0	0	0	0	0	0	0	0	0	0	0	0	0	0	0	0	3	0	0	0
ASV1119	Bacteria	Proteobacteria	Gammaproteobacteria	Burkholderiales	Alcaligenaceae	Pelistega	0	0	0	0	0	0	0	0	1	0	0	0	0	0	0	0	0	0	0	0	0	5	0	5	2	0	0	0	0	0	0	0	0	159	12	0	0	0	0	0	181	1	0
ASV1125	Bacteria	Proteobacteria	Gammaproteobacteria	Burkholderiales	Alcaligenaceae	Achromobacter	0	0	0	0	0	0	0	0	0	0	0	0	0	12	0	0	0	0	0	0	0	0	0	0	0	0	0	0	0	0	0	0	0	0	0	0	19	0	0	0	0	0	0
ASV1131	Bacteria	Proteobacteria	Gammaproteobacteria	Burkholderiales	Alcaligenaceae	Bordetella	0	0	0	0	0	0	0	0	0	0	0	0	0	0	0	0	0	0	0	0	4	0	0	0	0	0	0	0	0	0	0	0	0	0	0	0	0	0	0	0	0	0	0
ASV1141	Bacteria	Proteobacteria	Gammaproteobacteria	Burkholderiales	Oxalobacteraceae	#N/A	0	0	0	0	0	0	0	0	0	0	0	0	0	0	0	0	0	0	0	0	0	0	0	0	0	0	0	0	0	0	0	0	0	0	0	0	57	0	0	0	0	2	0
ASV1152	Bacteria	Proteobacteria	Gammaproteobacteria	Burkholderiales	Oxalobacteraceae	Oxalobacter	0	0	0	0	0	0	0	0	0	0	4	0	0	0	0	0	0	0	0	0	0	0	0	0	0	0	0	0	0	0	0	0	0	0	0	0	0	0	0	0	0	0	0
ASV1161	Bacteria	Proteobacteria	Gammaproteobacteria	Burkholderiales	Neisseriaceae	#N/A	0	0	0	0	0	0	0	0	0	2	0	0	0	0	0	0	0	0	0	0	0	0	0	0	0	18	2	0	0	0	0	0	15	20	0	0	3	0	0	0	2	0	0
ASV1193	Bacteria	Proteobacteria	Gammaproteobacteria	Burkholderiales	Sutterellaceae	Sutterella	0	108	391	197	0	218	373	252	0	94	135	181	211	7	39	6	27	213	4	15	0	49	0	31	0	11	0	132	0	0	95	224	0	0	3	91	222	540	0	585	0	0	215
ASV1233	Bacteria	Proteobacteria	Gammaproteobacteria	Burkholderiales	Sutterellaceae	Parasutterella	6	0	0	0	0	0	3	0	0	0	0	0	0	0	5	0	0	0	6	0	0	3	18	0	0	0	0	0	0	0	0	0	0	0	0	0	0	0	2	0	0	0	0
ASV1251	Bacteria	Proteobacteria	Gammaproteobacteria	Burkholderiales	Burkholderiaceae	Burkholderia-Caballeronia-Paraburkholderia	0	0	4	1	0	0	0	0	0	0	0	0	0	16	0	0	0	0	0	0	11	0	0	0	0	0	0	0	0	0	0	0	0	0	0	0	37	0	0	0	0	0	0
ASV1255	Bacteria	Proteobacteria	Gammaproteobacteria	Burkholderiales	Comamonadaceae	#N/A	0	0	0	0	0	0	0	0	0	0	0	0	0	3	0	0	0	0	0	0	0	0	0	0	0	0	0	0	0	0	0	0	0	0	0	0	0	0	0	0	0	0	0
ASV1335	Bacteria	Proteobacteria	Gammaproteobacteria	Burkholderiales	Burkholderiaceae	#N/A	0	0	0	0	0	0	0	0	0	0	0	0	0	6	0	0	0	0	0	0	0	0	0	0	0	0	0	0	0	0	0	0	0	0	0	0	0	0	0	0	0	0	0
ASV1342	Bacteria	Proteobacteria	Gammaproteobacteria	Burkholderiales	Oxalobacteraceae	Massilia	0	0	0	0	0	0	0	0	0	0	0	0	0	0	0	0	0	0	0	0	0	0	0	0	0	0	0	0	0	0	0	0	0	0	0	0	0	0	0	0	0	14	0
ASV1370	Bacteria	Proteobacteria	Gammaproteobacteria	Burkholderiales	Comamonadaceae	Acidovorax	0	0	0	0	0	0	0	0	0	0	0	0	0	0	0	0	0	0	0	0	0	0	0	0	0	0	0	0	0	0	0	0	0	0	0	0	5	0	0	0	0	0	0
ASV1375	Bacteria	Proteobacteria	Gammaproteobacteria	Burkholderiales	Comamonadaceae	Delftia	0	0	0	0	0	0	0	0	0	0	0	0	0	0	0	0	0	0	0	0	0	0	0	0	0	0	0	0	0	0	0	0	0	0	0	0	6	0	0	0	0	0	0
ASV1431	Bacteria	Proteobacteria	Gammaproteobacteria	Burkholderiales	Comamonadaceae	Comamonas	0	0	0	0	5	0	0	0	0	0	0	0	0	0	0	0	0	0	0	0	0	0	0	0	0	0	0	0	60	0	0	0	3	0	0	0	0	0	0	0	0	0	0
ASV1469	Bacteria	Proteobacteria	Gammaproteobacteria	Xanthomonadales	Rhodanobacteraceae	Dyella	0	0	0	0	0	0	0	0	0	0	0	0	0	0	0	0	0	0	0	0	0	0	0	0	0	0	0	0	0	0	0	0	0	0	0	0	7	0	0	0	0	0	0
ASV1475	Bacteria	Proteobacteria	Gammaproteobacteria	Xanthomonadales	Rhodanobacteraceae	#N/A	0	0	0	0	0	0	0	0	0	0	0	0	0	5	0	0	0	0	0	0	0	0	0	0	0	0	0	0	0	0	0	0	0	0	0	0	3	0	0	0	0	0	0
ASV1518	Bacteria	Proteobacteria	Gammaproteobacteria	Xanthomonadales	Xanthomonadaceae	Stenotrophomonas	0	0	0	0	0	1	0	0	0	0	0	0	0	26	0	0	0	0	0	0	30	0	0	0	0	0	0	0	0	0	0	0	0	4	0	0	37	0	0	0	0	0	0
ASV1554	Bacteria	Proteobacteria	Gammaproteobacteria	Enterobacterales	Enterobacteriaceae	Pseudocitrobacter	0	0	0	0	0	0	0	0	0	0	0	0	0	0	0	0	0	0	0	0	0	0	0	0	20	0	0	0	0	0	0	0	1	0	0	0	0	0	0	0	0	0	0
ASV1619	Bacteria	Acidobacteriota	Acidobacteriae	Solibacterales	Solibacteraceae	Candidatus_Solibacter	0	0	0	0	0	0	0	0	0	0	1	0	0	0	0	0	0	0	0	0	0	0	0	0	0	0	0	0	0	0	0	0	0	0	0	0	0	0	0	0	0	0	0
ASV1659	Bacteria	Verrucomicrobiota	Verrucomicrobiae	Verrucomicrobiales	Akkermansiaceae	Akkermansia	0	0	0	0	0	0	0	0	0	0	0	0	0	0	0	0	32	0	0	0	0	0	0	0	0	0	0	0	0	0	0	0	0	0	0	0	0	0	3	0	0	0	0
ASV1696	Bacteria	Verrucomicrobiota	Verrucomicrobiae	Methylacidiphilales	Methylacidiphilaceae	#N/A	0	0	0	0	0	0	0	0	0	0	0	0	0	0	0	0	0	0	0	0	0	0	0	0	0	0	0	0	0	0	0	0	0	0	0	0	9	0	0	0	0	0	0
ASV1704	Bacteria	Verrucomicrobiota	Verrucomicrobiae	Chthoniobacterales	Chthoniobacteraceae	Chthoniobacter	0	0	0	0	0	0	0	0	0	0	0	0	0	0	0	0	0	0	0	0	0	0	0	0	0	0	0	0	0	0	0	0	0	0	0	0	11	0	0	0	0	0	0
ASV1747	Bacteria	Planctomycetota	Phycisphaerae	Tepidisphaerales	WD2101_soil_group	#N/A	0	0	0	0	0	0	0	0	0	0	0	0	0	0	0	0	0	0	0	0	0	0	0	0	0	0	0	0	0	0	0	0	0	0	0	0	19	0	0	0	0	0	0
ASV1771	Bacteria	Planctomycetota	Planctomycetes	Gemmatales	Gemmataceae	#N/A	0	0	0	0	0	0	0	0	3	0	0	0	0	0	0	0	0	0	0	0	0	0	0	0	0	0	0	0	0	0	0	0	0	0	0	0	0	0	0	0	0	0	0
ASV1793	Bacteria	Fibrobacterota	Fibrobacteria	Fibrobacterales	Fibrobacteraceae	Fibrobacter	0	0	0	0	0	0	0	0	0	0	0	0	0	0	0	0	0	0	0	0	0	0	0	0	0	0	0	0	0	0	0	0	0	0	0	0	0	0	0	0	0	0	0
ASV1807	Bacteria	Gemmatimonadota	Gemmatimonadetes	Gemmatimonadales	Gemmatimonadaceae	Roseisolibacter	0	0	0	0	0	0	0	0	0	0	0	0	0	0	0	0	0	0	0	0	0	0	0	0	0	0	0	0	0	0	0	0	0	0	0	0	3	0	0	0	0	0	0
ASV1929	Bacteria	Campilobacterota	Campylobacteria	Campylobacterales	Campylobacteraceae	Campylobacter	17	0	7	0	145	0	0	0	0	0	9	0	0	13	0	0	0	173	8	0	0	0	0	0	0	0	0	0	0	0	0	0	6	13	9	0	26	0	4	0	0	9	4
ASV1948	Bacteria	Campilobacterota	Campylobacteria	Campylobacterales	Helicobacteraceae	Helicobacter	0	0	0	0	0	0	0	0	0	0	0	0	0	0	0	0	0	0	0	0	0	0	0	0	0	0	0	0	0	0	0	0	0	0	0	0	0	34	2459	0	0	0	0
ASV1976	Bacteria	Firmicutes	Clostridia	Peptostreptococcales-Tissierellales	Peptostreptococcaceae	Peptostreptococcus	0	24	0	0	0	1964	0	0	6	0	0	0	1057	477	0	0	0	1328	0	0	9	0	0	0	0	384	0	6	4	0	2253	0	0	0	0	0	2210	0	0	0	0	0	0
ASV1984	Bacteria	Firmicutes	Clostridia	Peptostreptococcales-Tissierellales	Peptostreptococcaceae	Terrisporobacter	0	14	0	0	0	0	0	0	0	0	0	0	0	0	0	0	174	0	0	0	0	0	0	0	0	0	13	0	0	0	0	0	0	0	0	0	0	0	0	0	0	0	0
ASV1989	Bacteria	Firmicutes	Clostridia	Peptostreptococcales-Tissierellales	Peptostreptococcaceae	Paeniclostridium	0	0	0	0	0	0	15	0	0	0	0	0	0	0	0	0	0	0	0	0	0	0	0	0	0	0	0	0	0	0	0	0	0	0	0	0	0	0	0	0	0	0	0
ASV1991	Bacteria	Firmicutes	Clostridia	Peptostreptococcales-Tissierellales	Peptostreptococcaceae	Peptoclostridium	0	0	0	0	0	0	0	0	0	0	0	0	0	0	0	0	0	0	0	0	0	0	0	0	0	0	0	75	0	0	0	0	0	0	0	0	0	0	0	0	0	0	0
ASV2006	Bacteria	Firmicutes	Clostridia	Peptostreptococcales-Tissierellales	Peptostreptococcaceae	Paraclostridium	0	1304	0	0	0	0	0	0	0	0	0	0	0	0	0	0	0	0	0	0	0	0	0	0	30	0	0	0	0	0	0	0	0	0	0	0	0	0	0	0	0	0	0
ASV2007	Bacteria	Firmicutes	Clostridia	Peptostreptococcales-Tissierellales	Peptostreptococcaceae	#N/A	0	71	0	0	0	0	0	0	0	0	0	0	0	0	0	0	0	0	0	0	0	0	0	0	0	0	0	0	0	0	0	0	0	0	0	0	0	0	0	0	4	0	0
ASV2010	Bacteria	Firmicutes	Clostridia	Peptostreptococcales-Tissierellales	Peptostreptococcaceae	Romboutsia	7	0	15	0	0	0	71	0	0	0	0	0	0	0	0	1	507	0	234	0	200	0	0	0	0	0	0	34	0	0	0	8	65	0	0	31	336	0	0	21	0	0	0
ASV2026	Bacteria	Firmicutes	Clostridia	Peptostreptococcales-Tissierellales	Anaerovoracaceae	Family_XIII_UCG-001	0	0	0	0	0	0	3	0	0	0	0	0	0	0	1	164	0	0	0	0	0	0	0	0	0	0	0	0	0	0	0	0	0	0	0	0	0	0	0	0	0	0	0
ASV2061	Bacteria	Firmicutes	Clostridia	Peptostreptococcales-Tissierellales	Anaerovoracaceae	Family_XIII_AD3011_group	0	0	0	0	0	0	0	0	0	33	0	0	0	0	0	0	0	0	0	0	34	0	0	0	0	0	0	0	0	0	0	0	0	0	0	0	0	0	0	0	0	0	0
ASV2084	Bacteria	Firmicutes	Clostridia	Peptostreptococcales-Tissierellales	Anaerovoracaceae	Mogibacterium	0	0	0	16	0	0	0	26	3	0	24	34	0	10	16	51	0	0	10	0	18	0	0	0	0	0	13	6	26	219	5	0	0	0	0	46	109	0	13	0	0	0	0
ASV2094	Bacteria	Firmicutes	Clostridia	Peptostreptococcales-Tissierellales	Anaerovoracaceae	#N/A	0	0	0	113	0	0	0	9	0	0	3	9	0	3	0	44	0	607	0	9	11	0	46	35	0	0	26	2	0	0	0	34	0	0	0	10	13	6	39	82	0	2	17
ASV2097	Bacteria	Firmicutes	Clostridia	Peptostreptococcales-Tissierellales	Anaerovoracaceae	S5-A14a	0	0	0	0	0	0	0	0	70	0	0	0	0	0	0	0	0	0	0	0	5	0	0	0	0	0	0	0	20	0	0	0	0	0	0	0	2	0	0	0	0	0	0
ASV2120	Bacteria	Firmicutes	Clostridia	Peptostreptococcales-Tissierellales	Peptostreptococcales-Tissierellales_fa	Helcococcus	0	0	0	0	0	0	0	0	0	0	0	0	0	0	0	0	0	0	0	0	0	0	0	0	0	0	0	0	0	0	0	0	0	0	0	0	2	0	0	0	0	0	0
ASV2126	Bacteria	Firmicutes	Clostridia	Peptostreptococcales-Tissierellales	Peptostreptococcales-Tissierellales_fa	Anaerococcus	0	0	0	0	0	2	0	0	0	0	0	0	0	0	0	0	0	0	0	0	0	0	0	0	0	0	0	0	0	0	0	0	0	0	0	0	0	0	0	0	0	0	0
ASV2132	Bacteria	Firmicutes	Clostridia	Peptostreptococcales-Tissierellales	Peptostreptococcales-Tissierellales_fa	Parvimonas	0	0	0	0	0	0	0	0	33	0	0	0	0	0	0	0	0	0	0	0	0	0	0	0	0	0	0	0	10	0	0	0	0	0	0	0	0	0	0	0	0	0	0
ASV2135	Bacteria	Firmicutes	Clostridia	Peptostreptococcales-Tissierellales	Peptostreptococcales-Tissierellales_fa	Finegoldia	0	0	0	0	0	0	0	0	0	0	0	0	0	0	0	0	0	0	0	0	0	0	0	0	0	0	0	0	0	0	15	0	0	0	0	0	0	0	0	0	0	0	0
ASV2140	Bacteria	Firmicutes	Clostridia	Eubacteriales	Eubacteriaceae	Eubacterium	0	21	0	0	0	0	0	0	0	0	0	0	7	0	0	0	0	3	0	0	3	3	0	0	0	0	0	0	0	0	0	0	0	0	0	0	21	0	0	0	0	0	0
ASV2144	Bacteria	Firmicutes	Clostridia	Eubacteriales	Eubacteriaceae	Pseudoramibacter	0	0	0	0	0	0	0	2	0	0	0	2	0	0	2	45	0	0	0	0	0	0	0	4	0	5	11	0	0	70	0	0	0	0	0	0	0	0	0	0	0	0	0
ASV2169	Bacteria	Firmicutes	Clostridia	Peptococcales	Peptococcaceae	#N/A	0	0	163	44	0	0	0	4	0	0	0	0	0	0	0	0	0	0	0	13	0	0	0	2	0	0	0	0	0	0	0	82	0	0	0	15	0	0	0	93	0	0	12
ASV2182	Bacteria	Firmicutes	Clostridia	Peptococcales	Peptococcaceae	Peptococcus	0	0	0	0	0	0	0	0	0	0	0	0	0	0	0	7	0	0	0	0	0	0	0	0	0	0	0	0	0	0	0	0	0	0	0	0	2	0	0	0	0	0	0
ASV2324	Bacteria	Firmicutes	Clostridia	Christensenellales	Christensenellaceae	#N/A	0	0	0	0	0	0	0	0	0	0	0	0	0	0	0	0	0	0	0	0	0	0	0	0	0	0	0	0	0	0	0	0	0	0	0	0	0	0	4	0	0	0	0
ASV2328	Bacteria	Firmicutes	Clostridia	Christensenellales	Christensenellaceae	Christensenella	0	0	0	0	0	0	5	0	0	0	0	2	0	0	0	0	0	0	0	9	0	0	0	0	0	0	0	6	0	0	0	0	0	0	0	0	0	0	0	12	0	3	0
ASV2377	Bacteria	Firmicutes	Clostridia	Christensenellales	Christensenellaceae	Christensenellaceae_R-7_group	0	0	0	0	0	0	48	49	0	0	0	0	0	0	0	0	0	0	0	13	0	0	0	17	0	0	0	0	0	0	0	87	0	0	0	23	9	0	2	65	0	0	9
ASV2471	Bacteria	Firmicutes	Bacilli	Lactobacillales	Streptococcaceae	Lactococcus	0	0	0	0	0	0	0	0	0	0	0	0	0	0	0	0	0	0	0	0	0	0	0	0	0	0	0	0	0	0	0	0	0	0	0	0	0	0	0	0	0	0	0
ASV2514	Bacteria	Firmicutes	Bacilli	Lactobacillales	Streptococcaceae	Streptococcus	45	1	234	69	175	157	1	0	59	109	14	11	311	118	180	362	219	10	44	67	129	53	0	0	44	37	34	115	7	69	70	0	78	22	0	36	512	23	11	0	23	0	12
ASV2529	Bacteria	Fusobacteriota	Fusobacteriia	Fusobacteriales	Leptotrichiaceae	Leptotrichia	0	0	0	0	0	0	0	0	0	0	0	0	0	0	0	0	0	0	0	0	0	0	0	0	0	0	0	9	0	0	0	0	0	4	7	0	0	0	0	0	0	0	0
ASV2535	Bacteria	Fusobacteriota	Fusobacteriia	Fusobacteriales	Fusobacteriaceae	Cetobacterium	0	5067	0	9	0	0	0	0	3	0	0	0	0	57	0	9	0	0	0	0	22	0	0	0	10	0	0	0	0	0	0	0	0	0	0	0	0	0	0	0	0	0	0
ASV2604	Bacteria	Fusobacteriota	Fusobacteriia	Fusobacteriales	Fusobacteriaceae	Fusobacterium	9	8638	566	0	0	1220	15	33	0	3559	0	0	690	10	160	0	57	6501	0	0	0	76	0	0	0	1612	0	114	5	0	3	7	0	0	0	50	249	0	0	42	21	665	18
ASV2621	Bacteria	Fusobacteriota	Fusobacteriia	Fusobacteriales	Fusobacteriaceae	#N/A	0	0	0	0	0	0	0	0	0	1	0	0	0	0	0	0	0	0	0	0	0	0	0	0	0	0	0	0	0	0	0	0	0	0	0	0	0	0	0	0	0	2	0
ASV2642	Bacteria	Firmicutes	Bacilli	Erysipelotrichales	Erysipelatoclostridiaceae	Sharpea	0	52	0	15	0	5	25	0	11	10	139	73	0	71	74	401	0	26	47	0	22	53	91	47	43	140	188	144	0	221	148	0	0	0	5	4	44	0	18	0	0	36	12
ASV2659	Bacteria	Firmicutes	Bacilli	Erysipelotrichales	Erysipelatoclostridiaceae	#N/A	0	0	8	9	0	6	0	1	4	5	3	13	0	6	1	6	0	23	6	3	29	3	7	0	0	3	10	1	0	0	2	0	2	0	0	12	3	5	3	0	0	5	0
ASV2678	Bacteria	Firmicutes	Bacilli	Erysipelotrichales	Erysipelatoclostridiaceae	Erysipelotrichaceae_UCG-003	1	0	0	12	0	1	0	0	0	0	0	30	0	4	0	73	0	358	1	156	29	0	13	129	0	0	1	269	0	0	0	0	0	0	0	15	37	0	0	0	0	0	28
ASV2697	Bacteria	Firmicutes	Bacilli	Erysipelotrichales	Erysipelatoclostridiaceae	Erysipelatoclostridium	0	0	11	0	0	13	20	0	1	138	0	5	41	7	0	0	264	0	0	0	11	14	50	5	0	65	1403	36	0	0	7	32	0	0	0	0	353	10	149	45	23	19	11
ASV2711	Bacteria	Firmicutes	Bacilli	Erysipelotrichales	Erysipelatoclostridiaceae	Catenibacterium	0	0	342	0	686	309	0	76	0	296	133	1255	72	223	0	51	0	0	1762	0	74	27	0	0	5	0	0	0	0	29	0	0	0	0	50	95	49	0	0	0	0	0	0
ASV2721	Bacteria	Firmicutes	Bacilli	Erysipelotrichales	Erysipelatoclostridiaceae	Erysipelotrichaceae_UCG-002	0	0	0	50	0	0	0	1	0	0	0	0	0	7	1	53	0	0	0	0	6	0	85	38	0	0	23	0	0	0	12	411	0	0	0	48	0	0	0	0	0	0	0
ASV2750	Bacteria	Firmicutes	Bacilli	Erysipelotrichales	Erysipelatoclostridiaceae	UCG-004	0	0	10	46	0	0	0	0	0	0	21	0	0	0	0	0	0	0	0	0	0	0	0	0	0	0	0	0	0	0	0	0	0	0	0	0	0	0	0	0	0	0	0
ASV2795	Bacteria	Firmicutes	Bacilli	Erysipelotrichales	Erysipelotrichaceae	Holdemanella	0	7	548	285	14	49	328	43	20	3662	5350	2318	42	183	468	863	0	101	52	47	160	504	18	127	17	351	926	273	6	2143	290	94	5	755	951	283	604	1131	477	96	4	892	690
ASV2849	Bacteria	Firmicutes	Bacilli	Erysipelotrichales	Erysipelotrichaceae	Dielma	0	0	0	0	0	0	0	0	0	0	0	0	0	0	0	0	0	0	0	0	0	0	0	0	0	0	0	0	0	0	0	0	0	0	0	0	0	0	0	5	0	0	0
ASV2861	Bacteria	Firmicutes	Bacilli	Erysipelotrichales	Erysipelotrichaceae	Catenisphaera	0	0	0	6	0	1	0	0	0	0	4	1	9	0	0	0	0	0	0	0	0	0	0	3	0	0	7	0	0	100	0	0	0	0	0	8	0	4	0	0	0	0	0
ASV2863	Bacteria	Firmicutes	Bacilli	Erysipelotrichales	Erysipelotrichaceae	Faecalicoccus	0	0	0	0	1	2	0	0	8	9	4	0	264	0	0	0	0	0	0	0	18	0	0	0	2	0	69	1	0	33	0	0	0	0	4	0	9	0	0	0	0	1	0
ASV2877	Bacteria	Firmicutes	Bacilli	Erysipelotrichales	Erysipelotrichaceae	Holdemania	0	0	0	6	0	0	0	0	0	0	0	0	0	0	0	0	0	0	0	0	0	0	0	17	0	0	0	12	0	0	0	0	0	0	0	0	0	0	0	5	0	0	0
ASV2885	Bacteria	Firmicutes	Bacilli	Erysipelotrichales	Erysipelotrichaceae	Erysipelotrichaceae_UCG-009	0	0	0	0	0	0	0	0	0	0	0	5	10	6	4	32	0	0	21	0	5	15	4	0	0	20	326	74	0	0	0	0	0	0	48	6	0	0	9	0	0	17	0
ASV2892	Bacteria	Firmicutes	Bacilli	Erysipelotrichales	Erysipelotrichaceae	Erysipelotrichaceae_UCG-006	0	0	0	0	0	0	0	18	0	2	7	26	15	0	34	67	0	44	0	9	0	41	0	29	2	5	460	124	0	12	6	13	0	0	13	18	0	11	41	3	0	23	0
ASV2900	Bacteria	Firmicutes	Bacilli	Erysipelotrichales	Erysipelotrichaceae	Solobacterium	0	0	0	0	0	0	0	0	0	0	0	0	0	1	27	42	0	0	0	0	0	0	0	0	0	0	0	0	0	0	0	0	0	0	0	0	0	0	0	0	0	0	10
ASV2924	Bacteria	Firmicutes	Bacilli	Erysipelotrichales	Erysipelotrichaceae	#N/A	0	0	0	22	0	0	48	6	103	28	2	0	0	6	3	0	0	0	26	11	1642	0	0	0	14	0	0	0	140	5	72	89	125	2988	0	9	1	0	4	21	110	0	0
ASV2953	Bacteria	Firmicutes	Negativicutes	Veillonellales-Selenomonadales	Selenomonadaceae	Megamonas	0	0	31	116	5	168	5	888	20	2643	46	542	60	64	0	29	8	12	26	0	13	0	0	0	134	4	0	0	74	392	113	0	162	16	49	22	2852	74	483	56	39	0	143
ASV2998	Bacteria	Firmicutes	Negativicutes	Veillonellales-Selenomonadales	Selenomonadaceae	#N/A	0	0	0	5	0	0	0	39	0	1	0	2	0	0	13	36	0	1	4	0	1	2	0	2	0	7	0	3	0	3	0	0	15	1	0	2	2	0	4	3	0	2	4
ASV3016	Bacteria	Firmicutes	Negativicutes	Veillonellales-Selenomonadales	Selenomonadaceae	Anaerovibrio	12	9	266	331	0	0	0	57	0	0	37	71	14	6	80	101	0	1347	358	0	0	0	0	73	0	6	0	6	0	0	342	16	2131	0	0	32	272	12	223	9	0	69	428
ASV3067	Bacteria	Firmicutes	Negativicutes	Veillonellales-Selenomonadales	Selenomonadaceae	Mitsuokella	0	0	0	250	31	0	0	0	0	0	0	225	0	87	20	440	0	14	23	0	0	24	0	0	0	302	0	0	0	12	0	0	0	0	286	7	0	0	0	0	0	0	17
ASV3114	Bacteria	Firmicutes	Negativicutes	Veillonellales-Selenomonadales	Selenomonadaceae	Selenomonas	0	0	0	0	0	0	0	0	0	0	0	0	0	0	23	230	0	0	0	0	0	0	0	0	0	0	0	0	0	0	0	0	0	0	0	0	0	0	0	0	0	0	0
ASV3138	Bacteria	Firmicutes	Negativicutes	Veillonellales-Selenomonadales	Veillonellaceae	Megasphaera	0	0	0	7	277	0	3	148	5134	0	266	193	0	117	110	1196	0	13	694	0	30	24	399	95	0	100	16	0	0	74	4	0	0	9056	6481	0	99	82	166	9	0	38	87
ASV3182	Bacteria	Firmicutes	Negativicutes	Veillonellales-Selenomonadales	Veillonellaceae	Veillonella	3209	10	0	9	6	2	0	0	125	0	0	0	44	87	114	1758	111	244	113	0	0	9	0	0	6961	14	0	0	753	0	0	18	1404	0	0	0	391	0	28	0	4	0	0
ASV3197	Bacteria	Firmicutes	Negativicutes	Veillonellales-Selenomonadales	Veillonellaceae	Dialister	0	0	0	0	711	0	0	0	0	0	3	0	0	0	0	92	0	0	0	0	0	0	0	0	0	124	0	0	0	530	0	0	0	4	656	3	0	206	85	0	0	92	10
ASV3209	Bacteria	Firmicutes	Negativicutes	Veillonellales-Selenomonadales	Veillonellaceae	#N/A	0	0	0	0	0	0	0	0	1	1	2	0	0	6	0	0	0	0	0	0	0	0	0	0	0	0	0	0	0	4	0	0	0	7	0	0	0	2	12	0	0	0	0
ASV3229	Bacteria	Firmicutes	Negativicutes	Veillonellales-Selenomonadales	Veillonellaceae	Allisonella	0	0	0	6	0	0	33	0	7	0	4	5	0	5	0	0	0	0	8	0	0	0	0	0	0	0	0	0	248	7	0	0	0	0	0	0	0	0	21	0	0	0	171
ASV3250	Bacteria	Firmicutes	Negativicutes	Acidaminococcales	Acidaminococcaceae	Succiniclasticum	0	0	0	0	0	0	0	0	0	0	0	0	0	5	13	12	0	27	0	0	0	0	0	62	0	0	0	0	0	0	0	0	0	0	0	6	0	0	0	76	0	3	4
ASV3318	Bacteria	Firmicutes	Negativicutes	Acidaminococcales	Acidaminococcaceae	Phascolarctobacterium	0	9	181	198	0	34	1096	218	8	74	333	230	271	77	24	163	0	38	41	52	8	15	0	569	0	0	0	4	0	83	408	44	697	43	0	105	69	56	459	678	778	65	182
ASV3355	Bacteria	Firmicutes	Negativicutes	Acidaminococcales	Acidaminococcaceae	Acidaminococcus	0	0	0	2	0	0	3	0	65	4	4	232	36	158	281	666	0	115	63	0	0	0	8	227	0	1	0	0	28	59	0	4	16	25	10	52	41	32	0	0	66	0	105
ASV3422	Bacteria	Firmicutes	Bacilli	Bacillales	Planococcaceae	Lysinibacillus	0	0	0	0	0	0	0	0	0	0	0	0	0	0	0	0	0	0	0	0	0	0	0	0	0	0	0	0	0	0	0	0	0	0	0	0	0	0	11	0	0	0	0
ASV3451	Bacteria	Firmicutes	Bacilli	Bacillales	Bacillaceae	#N/A	0	0	0	2	0	0	0	0	0	0	0	0	0	0	0	0	0	0	0	0	0	0	0	0	0	0	0	0	0	0	0	0	0	0	0	0	0	0	0	0	0	0	0
ASV3458	Bacteria	Firmicutes	Bacilli	Bacillales	Bacillaceae	Bacillus	0	0	0	0	0	0	0	0	0	0	0	0	0	0	0	0	0	0	0	0	0	0	0	0	0	0	0	0	0	0	0	0	0	2	0	0	0	0	0	0	0	0	0
ASV3481	Bacteria	Firmicutes	Bacilli	Lactobacillales	Enterococcaceae	Enterococcus	127	83	8	0	2966	5674	0	0	1517	16	0	0	541	937	0	13	100	169	13	0	46	165	2	2	2136	55	7	0	20	68	54	0	391	0	0	0	99	0	0	0	355	0	0
ASV3493	Bacteria	Firmicutes	Bacilli	Lactobacillales	Leuconostocaceae	Weissella	0	0	0	0	0	0	0	0	0	0	0	0	0	0	0	0	0	0	0	0	0	0	0	0	0	1	0	0	0	0	0	0	0	0	0	0	0	0	0	0	0	0	0
ASV3496	Bacteria	Firmicutes	Bacilli	Lactobacillales	Leuconostocaceae	Fructobacillus	0	0	0	0	0	0	0	0	1	0	0	0	0	0	0	0	0	0	0	0	0	0	0	0	0	0	0	0	0	0	0	0	4	0	0	0	0	0	0	0	0	0	0
ASV3497	Bacteria	Firmicutes	Bacilli	Lactobacillales	Leuconostocaceae	Leuconostoc	0	0	0	0	0	0	0	0	0	0	0	0	0	0	0	0	0	0	0	0	0	0	0	0	0	0	0	0	0	0	0	0	0	0	0	0	0	0	0	0	0	0	0
ASV3509	Bacteria	Firmicutes	Bacilli	Lactobacillales	Lactobacillaceae	Lactobacillus	153	57	6	5	2294	8	1	0	7724	43	35	15	1944	14086	3510	866	1010	2440	13288	20	13745	58	1324	0	1839	5493	150	1193	13034	77	8	53	85	2159	797	9	1728	687	718	0	32	0	384
ASV3660	Bacteria	Firmicutes	Bacilli	Staphylococcales	Staphylococcaceae	Staphylococcus	0	0	0	0	0	0	0	0	0	0	0	0	0	6	0	0	0	0	0	0	0	0	0	0	0	0	0	0	0	0	0	0	0	0	0	0	0	0	0	0	0	0	0
ASV3679	Bacteria	Firmicutes	Bacilli	Staphylococcales	Gemellaceae	Gemella	0	0	0	0	0	0	0	0	0	0	0	0	0	0	0	0	0	0	0	0	0	0	0	0	0	0	0	0	0	0	0	0	0	0	0	0	1	0	0	0	0	0	0
ASV3707	Bacteria	Firmicutes	Bacilli	Erysipelotrichales	Erysipelotrichaceae	Turicibacter	0	0	0	0	0	0	152	0	0	0	0	0	0	0	0	0	210	0	0	0	2	0	0	0	0	0	0	6	0	0	0	30	0	0	0	0	0	10	0	13	0	0	0
ASV4124	Bacteria	Firmicutes	Clostridia	Monoglobales	Monoglobaceae	Monoglobus	0	0	0	0	0	0	0	0	0	0	0	0	0	0	0	0	0	0	0	0	0	0	0	141	0	0	0	0	0	0	0	4	0	0	0	0	0	0	0	0	0	0	205
ASV4150	Bacteria	Firmicutes	Clostridia	Clostridiales	Clostridiaceae	Clostridium_sensu_stricto_2	0	38	0	0	30	0	0	0	0	0	0	0	33	0	0	0	0	329	0	0	29	0	0	0	0	87	4	0	0	0	0	0	0	0	0	0	14	0	0	0	0	0	0
ASV4185	Bacteria	Firmicutes	Clostridia	Clostridiales	Clostridiaceae	Clostridium_sensu_stricto_1	0	3147	27	0	7	18	2645	22	0	0	0	11	11	0	11778	35	12013	360	92	0	198	108	9661	10	3	203	6	0	0	122	0	147	0	0	0	0	609	0	5	0	0	0	0
ASV4233	Bacteria	Firmicutes	Clostridia	Clostridiales	Clostridiaceae	Sarcina	18	0	62	0	0	0	18	0	0	0	0	0	72	124	14	55	424	40	111	0	0	0	110	0	18	0	0	13	0	0	37	0	0	0	0	146	0	0	48	0	0	2031	0
ASV4242	Bacteria	Firmicutes	Clostridia	Clostridiales	Clostridiaceae	Clostridium_sensu_stricto_13	0	9	0	0	0	0	0	0	0	0	0	0	0	0	0	0	0	0	0	0	0	0	0	0	1	0	0	0	0	0	0	0	0	0	0	0	0	0	0	0	0	0	0
ASV4246	Bacteria	Firmicutes	Clostridia	Clostridiales	Clostridiaceae	Clostridium_sensu_stricto_6	0	0	0	0	0	0	0	0	0	0	0	0	0	0	0	0	0	0	0	0	0	0	0	0	0	0	0	0	0	0	0	0	0	0	0	0	0	0	0	4	0	0	0
ASV4486	Bacteria	Firmicutes	Clostridia	Oscillospirales	Ruminococcaceae	Caproiciproducens	0	0	0	0	0	0	0	0	0	0	0	0	0	0	0	0	0	0	0	0	0	0	0	0	0	0	0	0	0	0	0	4	0	0	0	12	0	0	0	0	0	0	0
ASV4523	Bacteria	Firmicutes	Clostridia	Oscillospirales	Ruminococcaceae	Incertae_Sedis	0	0	67	6	0	0	7	0	0	0	0	10	0	0	0	15	0	0	0	0	0	0	0	22	0	0	0	13	0	0	0	0	0	0	0	26	0	0	0	0	0	0	19
ASV4531	Bacteria	Firmicutes	Clostridia	Oscillospirales	Ruminococcaceae	Ruminococcus	0	0	254	32	0	0	66	0	0	0	0	0	0	0	0	0	0	0	0	43	24	0	0	285	0	0	3940	19	0	0	0	187	0	36	13	1022	4	0	0	48	0	0	10
ASV4541	Bacteria	Firmicutes	Clostridia	Oscillospirales	Ruminococcaceae	#N/A	0	0	235	813	0	2	100	307	0	0	137	0	0	0	20	33	8	0	0	413	0	0	0	88	0	0	0	8	0	0	0	201	0	0	0	198	26	0	0	494	52	0	212
ASV4590	Bacteria	Firmicutes	Clostridia	Oscillospirales	Ruminococcaceae	Fournierella	2	0	84	238	0	0	0	12	0	856	0	23	0	10	0	8	0	18	0	37	0	19	0	0	0	4	21	9	0	8	0	0	6	0	0	18	0	0	219	5	24	0	0
ASV4594	Bacteria	Firmicutes	Clostridia	Oscillospirales	Ruminococcaceae	UBA1819	0	0	0	0	0	0	5	0	0	0	0	0	0	0	0	0	0	0	0	70	0	0	0	29	0	0	0	0	0	0	0	40	0	0	0	16	0	0	0	43	0	0	0
ASV4597	Bacteria	Firmicutes	Clostridia	Oscillospirales	Ruminococcaceae	Subdoligranulum	0	0	529	1287	0	0	611	231	0	0	320	152	5	23	497	427	0	0	143	187	27	0	0	59	20	4	125	5	0	0	0	77	1273	0	4	570	181	21	27	1114	2137	12	580
ASV4629	Bacteria	Firmicutes	Clostridia	Oscillospirales	Ruminococcaceae	Pygmaiobacter	0	0	18	0	0	0	24	9	0	0	0	0	0	0	0	0	0	0	0	0	31	0	0	0	0	0	0	0	0	0	0	10	0	0	0	0	0	0	0	22	0	0	0
ASV4651	Bacteria	Firmicutes	Clostridia	Oscillospirales	Ruminococcaceae	Candidatus_Soleaferrea	0	0	0	0	0	0	0	0	0	0	0	0	0	0	0	0	0	0	0	15	0	0	0	8	0	0	0	0	0	0	0	0	0	0	0	0	0	0	0	23	0	0	0
ASV4653	Bacteria	Firmicutes	Clostridia	Oscillospirales	Ruminococcaceae	Paludicola	0	0	0	0	0	0	0	0	0	0	0	0	0	0	0	0	0	0	0	16	0	0	0	0	0	0	0	0	0	0	0	0	0	0	0	0	0	0	0	8	0	0	0
ASV4692	Bacteria	Firmicutes	Clostridia	Oscillospirales	Ruminococcaceae	Negativibacillus	0	0	182	89	0	0	8	604	0	0	14	0	0	3	10	0	0	0	0	65	0	0	0	4	0	0	0	0	0	0	0	0	0	0	0	128	0	0	0	0	0	0	0
ASV4708	Bacteria	Firmicutes	Clostridia	Oscillospirales	Ruminococcaceae	Angelakisella	0	0	0	0	2	0	0	0	0	0	0	0	0	0	0	0	0	0	0	0	0	0	0	0	0	0	0	0	0	0	0	0	0	0	0	0	0	0	0	0	0	0	0
ASV4709	Bacteria	Firmicutes	Clostridia	Oscillospirales	Ruminococcaceae	Phocea	0	0	0	0	0	0	0	0	0	0	0	0	0	0	0	0	0	0	0	0	0	0	0	0	0	0	0	0	0	0	0	0	0	0	0	0	0	0	0	8	0	0	0
ASV4761	Bacteria	Firmicutes	Clostridia	Oscillospirales	Ruminococcaceae	Faecalibacterium	511	8	1816	3511	0	0	439	3325	0	343	2352	2723	336	393	246	832	122	1556	599	1584	24	296	1410	605	12	659	2280	2741	0	0	792	255	392	133	0	390	1364	2732	3619	578	0	3096	331
ASV4808	Bacteria	Firmicutes	Clostridia	Oscillospirales	Butyricicoccaceae	#N/A	0	0	0	0	0	0	0	0	0	0	0	0	0	0	0	0	0	0	0	0	0	0	0	0	0	0	0	0	0	0	0	0	0	0	0	0	0	0	0	0	0	0	0
ASV4841	Bacteria	Firmicutes	Clostridia	Oscillospirales	Butyricicoccaceae	Butyricicoccus	1916	1516	323	182	0	1026	68	61	212	443	329	171	674	30	151	823	336	921	7	184	13	2801	37	69	1232	2016	819	1946	18	863	3130	107	2211	16	0	147	1359	3115	5251	74	917	337	15
ASV4852	Bacteria	Firmicutes	Clostridia	Oscillospirales	Oscillospiraceae	NK4A214_group	0	0	0	17	10	0	0	0	0	0	0	0	0	0	0	0	0	0	0	8	0	0	0	14	0	0	0	0	0	0	0	4	0	0	0	0	0	0	0	44	0	0	0
ASV4914	Bacteria	Firmicutes	Clostridia	Oscillospirales	Oscillospiraceae	UCG-005	0	0	0	406	0	0	0	1134	0	0	15	0	0	11	22	0	0	0	0	156	33	0	6	819	0	2	0	0	0	0	0	263	0	0	0	227	50	0	0	32	0	0	89
ASV5106	Bacteria	Firmicutes	Clostridia	Oscillospirales	Oscillospiraceae	UCG-003	0	0	13	0	0	0	0	0	0	0	8	0	0	0	0	0	0	0	0	0	0	0	0	0	0	0	0	1	0	0	0	3	0	0	0	1	0	0	0	11	0	2	13
ASV5120	Bacteria	Firmicutes	Clostridia	Oscillospirales	Oscillospiraceae	Oscillibacter	0	0	0	0	0	0	0	0	0	0	173	0	0	0	0	0	0	0	0	0	0	0	0	158	0	0	0	0	0	0	0	0	0	0	0	5	0	0	0	0	0	0	0
ASV5227	Bacteria	Firmicutes	Clostridia	Oscillospirales	Oscillospiraceae	Colidextribacter	0	0	108	138	0	0	108	271	0	0	221	0	0	0	34	90	0	0	0	20	0	0	0	11	0	0	49	0	0	0	0	0	0	0	0	106	0	0	10	23	0	0	225
ASV5295	Bacteria	Firmicutes	Clostridia	Oscillospirales	Oscillospiraceae	Flavonifractor	0	0	8	0	0	0	33	0	0	0	0	0	0	0	0	0	0	0	0	0	0	32	0	0	0	0	0	0	0	0	0	0	0	0	0	0	0	0	0	28	0	0	0
ASV5304	Bacteria	Firmicutes	Clostridia	Oscillospirales	Oscillospiraceae	Pseudoflavonifractor	0	0	0	17	0	0	62	0	0	0	87	0	0	0	0	0	0	0	0	0	10	0	0	0	0	0	12	0	0	18	0	50	0	0	0	0	0	0	0	76	0	23	95
ASV5320	Bacteria	Firmicutes	Clostridia	Oscillospirales	Oscillospiraceae	#N/A	11	0	629	386	3	0	1101	625	0	0	957	446	0	6	663	418	0	0	2	2775	0	0	0	770	0	0	1827	0	0	29	8	567	0	2	0	465	47	252	21	2268	547	0	879
ASV5328	Bacteria	Firmicutes	Clostridia	Oscillospirales	Oscillospiraceae	Intestinimonas	0	0	36	85	0	0	0	9	0	0	40	0	0	89	1	449	0	0	0	0	0	0	0	25	0	0	8	0	0	0	0	0	0	0	0	0	0	0	0	7	0	0	0
ASV5480	Bacteria	Firmicutes	Clostridia	Oscillospirales	UCG-010	#N/A	0	0	0	0	0	0	0	0	0	0	0	0	0	0	0	0	0	0	0	10	0	0	0	6	0	0	0	0	0	0	0	62	0	0	0	0	0	0	0	6	0	0	0
ASV5492	Bacteria	Firmicutes	Clostridia	Oscillospirales	Butyricicoccaceae	UCG-009	0	0	0	0	0	0	0	0	0	0	0	0	0	0	0	0	0	0	0	0	0	0	0	0	0	0	0	0	0	0	0	0	0	0	0	0	0	0	0	0	0	0	0
ASV5497	Bacteria	Firmicutes	Clostridia	Clostridia_or	Hungateiclostridiaceae	Fastidiosipila	0	0	0	0	0	0	0	0	0	0	0	0	0	0	0	0	0	0	0	0	44	0	0	0	0	0	0	0	0	0	0	0	0	0	0	0	0	0	0	0	0	0	0
ASV5519	Bacteria	Bacteroidota	Bacteroidia	Bacteroidales	Porphyromonadaceae	Porphyromonas	0	0	0	0	0	0	0	0	0	0	0	0	0	0	0	0	0	0	0	0	0	0	0	0	0	0	0	0	0	0	0	0	0	0	0	0	0	0	2	0	0	0	0
ASV5549	Bacteria	Bacteroidota	Bacteroidia	Bacteroidales	Marinifilaceae	Butyricimonas	0	0	10	0	0	0	0	82	0	0	0	0	0	0	0	0	0	0	0	158	0	0	0	0	0	0	0	0	0	0	0	91	0	0	0	0	0	0	0	42	0	0	0
ASV5564	Bacteria	Bacteroidota	Bacteroidia	Bacteroidales	Marinifilaceae	Odoribacter	0	0	1722	984	0	0	31	673	0	0	0	0	0	0	11	0	0	0	0	442	0	0	0	35	0	0	0	0	0	0	0	461	0	0	0	193	40	0	0	203	0	0	135
ASV5586	Bacteria	Bacteroidota	Bacteroidia	Bacteroidales	Barnesiellaceae	Barnesiella	0	0	0	0	0	0	0	0	0	0	0	0	0	0	0	0	0	0	0	0	0	0	0	0	0	0	0	0	0	0	0	59	0	0	0	0	0	0	0	0	0	0	0
ASV5647	Bacteria	Bacteroidota	Bacteroidia	Bacteroidales	Muribaculaceae	CAG-873	0	0	0	0	0	0	0	0	0	0	0	0	0	0	0	0	0	0	0	11	0	0	0	0	0	0	0	0	0	0	0	0	0	0	0	0	0	0	0	0	0	0	0
ASV5776	Bacteria	Bacteroidota	Bacteroidia	Bacteroidales	Barnesiellaceae	Coprobacter	0	0	0	58	0	0	0	0	0	0	0	0	0	0	0	0	0	0	0	0	0	0	0	9	0	0	0	0	0	0	0	5	0	0	0	26	0	0	0	13	0	0	0
ASV5798	Bacteria	Bacteroidota	Bacteroidia	Bacteroidales	Prevotellaceae	Prevotellaceae_UCG-004	0	0	0	0	0	0	0	0	0	0	0	0	0	0	0	0	0	0	0	0	0	0	0	0	0	0	0	0	0	0	0	0	0	0	0	0	0	0	0	0	0	0	0
ASV5841	Bacteria	Bacteroidota	Bacteroidia	Bacteroidales	Prevotellaceae	Alloprevotella	24	0	3978	1018	21	0	671	549	8	116	1690	912	3193	18	384	254	0	29	100	879	0	0	0	720	0	5	232	4799	0	0	4839	2070	0	0	11	1759	116	6124	19	1337	0	4635	1117
ASV5936	Bacteria	Bacteroidota	Bacteroidia	Bacteroidales	Prevotellaceae	Prevotellaceae_NK3B31_group	0	0	0	244	0	0	0	0	0	0	7	30	0	0	0	13	0	0	0	97	0	0	0	2	0	0	0	0	0	0	0	0	0	0	0	12	0	0	0	5	0	42	10
ASV5990	Bacteria	Bacteroidota	Bacteroidia	Bacteroidales	Prevotellaceae	Prevotella	9659	163	642	567	8833	1259	1757	929	2479	873	636	920	972	1452	314	430	0	1171	768	286	60	11432	667	444	27	468	859	137	0	3681	1185	317	9336	2987	7396	671	1740	1882	2943	366	5709	987	4000
ASV6223	Bacteria	Bacteroidota	Bacteroidia	Bacteroidales	Prevotellaceae	#N/A	255	11	1169	1149	26	115	1210	555	1	233	456	624	210	35	157	238	0	299	277	802	8	9	0	924	5	9	127	63	0	933	614	296	0	136	157	689	138	782	377	144	2909	511	4487
ASV6386	Bacteria	Bacteroidota	Bacteroidia	Bacteroidales	Prevotellaceae	Prevotellaceae_UCG-003	0	0	621	15	0	0	22	87	0	0	22	42	0	0	100	49	0	0	0	50	0	0	0	11	0	0	0	0	0	0	0	52	0	0	0	204	0	0	0	13	0	9	63
ASV6446	Bacteria	Bacteroidota	Bacteroidia	Bacteroidales	Bacteroidaceae	Bacteroides	6	31	72	186	3	86	147	1187	54	556	10	19	271	14	53	9	3444	196	28	68	3	0	0	73	0	0	2332	862	195	41	0	1171	7	0	14	24	106	0	1	1102	532	0	98
ASV6774	Bacteria	Bacteroidota	Bacteroidia	Bacteroidales	Tannerellaceae	Parabacteroides	4	0	0	175	0	0	92	191	0	0	3	0	9	0	18	0	0	0	0	229	4	0	0	28	0	0	0	0	0	47	0	717	3	0	0	48	0	0	0	35	2	0	189
ASV6929	Bacteria	Bacteroidota	Bacteroidia	Bacteroidales	Bacteroidales_RF16_group	#N/A	0	0	0	0	0	0	0	0	0	0	0	0	0	0	0	0	0	0	0	7	0	0	0	0	0	0	0	0	0	0	0	0	0	0	0	0	0	0	0	0	0	0	0
ASV6936	Bacteria	Bacteroidota	Bacteroidia	Bacteroidales	Rikenellaceae	dgA-11_gut_group	0	0	0	0	0	0	0	0	0	0	0	0	0	0	0	0	0	0	0	2	0	0	0	0	0	0	0	0	0	0	0	0	0	0	0	0	0	0	0	0	0	0	0
ASV7002	Bacteria	Bacteroidota	Bacteroidia	Bacteroidales	Rikenellaceae	Rikenellaceae_RC9_gut_group	0	0	21	269	0	0	187	2224	0	0	164	17	0	0	0	8	0	0	0	1380	13	0	0	1203	0	0	83	10	0	0	0	2108	1	0	0	323	84	0	17	636	0	0	373
ASV7042	Bacteria	Bacteroidota	Bacteroidia	Flavobacteriales	Crocinitomicaceae	Fluviicola	0	0	0	0	0	0	0	0	0	0	0	0	0	4	0	0	0	0	0	0	0	0	0	0	0	0	0	0	0	0	0	0	0	0	0	0	3	0	0	0	0	0	0
ASV7047	Bacteria	Bacteroidota	Bacteroidia	Flavobacteriales	Weeksellaceae	Moheibacter	0	0	0	0	0	0	0	0	0	0	0	0	0	0	3	0	0	0	0	0	0	0	0	0	0	0	0	0	0	0	0	0	0	0	0	0	0	0	0	0	0	0	0
ASV7122	Bacteria	Bacteroidota	Bacteroidia	Flavobacteriales	Weeksellaceae	Cloacibacterium	0	0	0	0	0	0	0	0	0	0	0	0	0	1	0	0	0	0	0	0	0	0	0	0	0	0	0	0	0	0	0	0	0	0	0	0	0	0	0	0	0	0	0
ASV7175	Bacteria	Bacteroidota	Bacteroidia	Flavobacteriales	Flavobacteriaceae	Flavobacterium	0	0	0	0	0	0	0	0	1	0	0	0	0	8	0	0	0	0	0	0	6	0	0	0	0	0	0	0	0	0	0	0	0	1	0	0	25	0	0	0	0	0	0
ASV7227	Bacteria	Bacteroidota	Bacteroidia	Chitinophagales	Chitinophagaceae	Dinghuibacter	0	0	0	0	0	0	0	0	0	0	0	0	0	10	0	0	0	0	0	0	0	0	0	0	0	0	0	0	0	0	0	0	0	0	0	0	0	0	0	0	0	0	0
ASV7230	Bacteria	Bacteroidota	Bacteroidia	Chitinophagales	Chitinophagaceae	Flavisolibacter	0	0	0	0	0	0	0	0	0	0	0	0	0	0	0	0	0	0	0	0	0	0	0	0	0	0	0	0	0	0	0	0	0	0	0	0	1	0	0	0	0	0	0
ASV7232	Bacteria	Bacteroidota	Bacteroidia	Chitinophagales	Chitinophagaceae	Puia	0	0	0	0	0	0	0	0	0	0	1	0	0	0	0	0	0	0	0	0	0	0	0	0	0	0	0	0	0	0	0	0	0	0	0	0	0	0	0	0	0	0	0
ASV7233	Bacteria	Bacteroidota	Bacteroidia	Chitinophagales	Chitinophagaceae	Ferruginibacter	0	0	0	0	0	0	0	0	0	0	0	0	0	0	0	0	0	0	0	0	0	0	0	0	0	0	0	0	0	0	0	0	0	0	0	0	6	0	0	0	0	0	0
ASV7273	Bacteria	Bacteroidota	Bacteroidia	Sphingobacteriales	Sphingobacteriaceae	Pedobacter	0	0	0	0	0	0	0	0	0	0	0	0	0	0	0	0	0	0	0	0	0	0	0	0	0	0	0	0	0	0	0	0	0	0	0	0	0	0	0	0	0	5	0
ASV7277	Bacteria	Bacteroidota	Bacteroidia	Sphingobacteriales	Sphingobacteriaceae	Sphingobacterium	0	0	0	0	0	0	0	0	0	0	0	0	0	0	30	0	0	0	0	0	0	0	0	0	0	0	0	0	0	0	0	0	0	0	0	0	0	0	0	0	0	0	0
ASV7332	Bacteria	Bacteroidota	Bacteroidia	Bacteroidales	Rikenellaceae	Alistipes	0	0	0	8	0	0	0	169	0	0	0	0	0	0	0	0	0	0	0	238	0	0	0	3	0	0	0	0	0	0	0	183	0	0	0	28	11	0	0	290	0	0	71
ASV7386	Bacteria	Bacteroidota	Bacteroidia	Bacteroidales	Barnesiellaceae	#N/A	0	0	0	0	0	0	0	0	0	0	0	0	0	0	0	0	0	0	0	0	5	0	0	0	0	0	0	0	0	0	0	0	0	0	0	0	0	0	0	0	0	0	0
ASV7485	Bacteria	Bacteroidota	Bacteroidia	Bacteroidales	Muribaculaceae	#N/A	0	0	11	23	0	1	31	485	0	5	0	26	389	15	388	355	0	8	0	1674	25	0	0	200	0	0	110	250	0	0	0	3127	0	0	5	1180	41	61	11	3395	0	0	224
ASV7570	Bacteria	Bacteroidota	Bacteroidia	Bacteroidales	Tannerellaceae	#N/A	0	0	0	0	0	0	0	0	0	0	0	0	0	0	0	0	0	0	0	0	0	0	0	0	0	0	0	0	0	0	0	0	0	0	0	0	0	0	0	0	0	0	0
ASV7600	Bacteria	Firmicutes	Clostridia	Lachnospirales	Lachnospiraceae	Epulopiscium	0	503	0	0	0	0	0	0	0	0	0	0	0	0	0	0	0	0	0	0	0	0	0	0	0	0	0	0	0	0	0	0	0	0	0	0	0	0	0	0	0	0	0
ASV7952	Bacteria	Spirochaetota	Spirochaetia	Spirochaetales	Spirochaetaceae	Treponema	0	0	76	0	0	0	134	720	0	0	0	0	0	0	0	0	0	0	0	29	0	0	0	22	0	0	0	0	0	0	0	0	0	0	0	768	0	0	0	0	0	3	68
ASV8161	Bacteria	Firmicutes	Clostridia	Clostridiales	Clostridiaceae	#N/A	0	0	0	0	0	0	0	0	0	0	0	0	0	0	0	0	2	0	0	0	0	0	0	0	0	0	0	0	0	0	0	0	0	0	0	0	0	0	0	0	0	0	0
ASV8165	Bacteria	Proteobacteria	Gammaproteobacteria	Aeromonadales	Succinivibrionaceae	Succinivibrionaceae_UCG-001	0	0	0	0	0	0	0	3	0	0	0	0	0	0	0	0	0	0	0	0	0	0	0	0	0	0	0	0	0	0	0	0	0	0	0	2	0	0	0	0	0	0	0
ASV8187	Bacteria	Proteobacteria	Gammaproteobacteria	Pasteurellales	Pasteurellaceae	#N/A	0	0	0	0	0	0	0	0	0	0	0	0	0	0	0	0	0	0	0	0	0	0	0	0	0	0	0	1	0	0	0	2	0	20	0	0	3	0	0	0	0	0	0
ASV8199	Bacteria	Proteobacteria	Gammaproteobacteria	Pasteurellales	Pasteurellaceae	Mannheimia	0	0	0	0	0	0	0	0	0	0	0	0	0	4	0	0	0	0	0	0	0	0	0	0	0	0	0	0	0	0	0	0	0	0	0	0	0	0	0	0	0	0	0
ASV8234	Bacteria	Proteobacteria	Gammaproteobacteria	Pasteurellales	Pasteurellaceae	Bibersteinia	0	0	0	0	0	0	0	0	0	0	0	0	0	0	0	0	0	0	0	0	0	0	0	0	0	0	0	0	0	0	0	0	0	0	0	0	0	0	0	0	0	0	0
ASV8253	Bacteria	Proteobacteria	Gammaproteobacteria	Pasteurellales	Pasteurellaceae	Gallibacterium	2	6	0	0	8	0	0	0	0	0	0	5	0	0	0	0	7	3	0	0	0	0	0	0	0	0	0	0	0	0	0	0	0	0	5	0	16	0	0	0	0	0	0
ASV8277	Bacteria	Proteobacteria	Gammaproteobacteria	Pseudomonadales	Moraxellaceae	Psychrobacter	0	0	0	0	0	0	0	0	0	0	0	0	0	0	0	0	0	10	0	0	0	0	0	0	0	0	0	0	0	0	0	0	0	0	0	0	0	0	12	0	0	0	0
ASV8284	Bacteria	Proteobacteria	Gammaproteobacteria	Pseudomonadales	Moraxellaceae	Moraxella	0	0	0	0	0	0	0	0	0	0	0	0	0	0	0	0	0	0	0	0	0	0	0	0	0	4	0	0	0	0	0	0	0	0	0	0	0	0	0	0	0	0	0
ASV8311	Bacteria	Proteobacteria	Gammaproteobacteria	Pseudomonadales	Moraxellaceae	Acinetobacter	0	0	0	0	0	0	0	0	0	0	0	0	0	13	49	0	0	0	0	0	4	0	0	0	0	0	0	0	0	0	0	0	0	0	2	0	15	0	0	0	0	0	0
ASV8451	Bacteria	Proteobacteria	Gammaproteobacteria	Aeromonadales	Aeromonadaceae	Aeromonas	0	0	0	0	0	0	0	0	0	0	0	0	0	0	0	0	0	0	0	0	10	0	0	0	0	0	0	0	0	0	0	0	0	0	0	0	0	0	0	0	0	0	0
ASV8522	Bacteria	Proteobacteria	Gammaproteobacteria	Enterobacterales	Enterobacteriaceae	Klebsiella	0	0	0	0	0	0	0	0	0	0	0	0	0	0	0	0	0	0	0	0	0	0	0	0	0	0	0	0	0	0	0	0	0	0	0	0	0	0	0	0	15	0	0
ASV8563	Bacteria	Proteobacteria	Gammaproteobacteria	Enterobacterales	Morganellaceae	Proteus	0	0	0	0	0	0	0	0	0	0	0	0	0	4	0	0	0	0	0	0	0	0	0	0	0	0	0	0	0	0	0	0	0	0	0	0	0	0	0	0	0	0	0
ASV8572	Bacteria	Proteobacteria	Gammaproteobacteria	Enterobacterales	Enterobacteriaceae	Escherichia/Shigella	2307	1372	16	27	1467	62	0	0	2021	25	45	9	502	11	301	22	3226	1051	160	7	671	308	8058	0	6675	8931	531	155	5890	36	8	0	2016	377	0	19	675	42	25	0	745	3460	0
ASV8602	Bacteria	Proteobacteria	Gammaproteobacteria	Enterobacterales	Enterobacteriaceae	#N/A	3	0	0	0	0	0	0	0	0	0	0	0	0	12	0	0	0	0	0	0	5	0	0	0	0	0	0	0	0	0	0	0	4	0	5	0	0	0	0	0	7	10	0
ASV8615	Bacteria	Proteobacteria	Gammaproteobacteria	Cardiobacteriales	Wohlfahrtiimonadaceae	Wohlfahrtiimonas	0	0	0	0	0	0	0	0	0	0	0	0	0	0	0	0	0	0	0	0	0	0	0	0	0	6	0	0	0	0	0	0	0	0	0	0	0	0	0	0	0	0	0
ASV8650	Bacteria	Proteobacteria	Gammaproteobacteria	Pseudomonadales	Pseudomonadaceae	Pseudomonas	0	0	0	0	0	0	0	0	0	0	0	0	0	0	0	0	0	0	0	0	3	0	0	0	0	0	0	0	7	0	0	0	0	0	0	0	0	0	0	0	0	0	0
ASV8738	Bacteria	Firmicutes	Clostridia	Lachnospirales	Lachnospiraceae	Lachnoclostridium	0	0	82	107	0	0	230	150	0	55	86	133	0	26	0	16	55	9	0	57	82	43	4	466	0	0	19	138	0	8	11	171	0	0	0	39	185	305	147	364	0	0	109
ASV8802	Bacteria	Firmicutes	Clostridia	Lachnospirales	Lachnospiraceae	Blautia	169	0	768	889	16	30	106	468	39	371	191	1675	33	213	124	377	13	63	106	551	300	172	56	419	17	46	134	1780	18	14	1664	62	6	29	313	171	572	758	45	172	0	467	421
ASV8818	Bacteria	Firmicutes	Clostridia	Lachnospirales	Lachnospiraceae	Dorea	14	0	120	70	0	474	69	18	0	1079	0	453	0	20	53	1019	0	16	451	169	39	86	13	233	0	0	0	164	0	621	330	10	36	29	0	30	15	155	0	0	0	66	14
ASV8823	Bacteria	Firmicutes	Clostridia	Lachnospirales	Lachnospiraceae	Lachnospiraceae_UCG-003	0	0	0	0	0	0	0	0	0	0	0	0	0	0	0	0	0	0	0	0	0	0	0	0	0	0	0	0	0	0	0	0	0	0	0	0	0	0	0	0	0	0	0
ASV8849	Bacteria	Firmicutes	Clostridia	Lachnospirales	Lachnospiraceae	Lachnospiraceae_NK3A20_group	0	0	0	0	10	0	0	0	0	0	0	0	0	0	93	220	0	65	0	0	0	0	0	35	0	0	562	0	0	375	0	0	0	0	1599	17	0	0	0	0	0	9	0
ASV8871	Bacteria	Firmicutes	Clostridia	Lachnospirales	Lachnospiraceae	Lachnospiraceae_AC2044_group	0	0	0	0	0	0	0	0	0	0	0	0	0	0	0	0	0	0	0	0	0	0	0	0	0	0	0	0	0	0	0	0	0	0	0	0	0	0	0	0	0	0	0
ASV8905	Bacteria	Firmicutes	Clostridia	Lachnospirales	Lachnospiraceae	Coprococcus	0	0	0	0	0	0	0	0	0	0	10	118	27	10	0	120	0	0	204	0	0	0	0	0	0	0	0	246	0	0	15	0	0	0	0	0	4	0	146	0	0	0	0
ASV8978	Bacteria	Firmicutes	Clostridia	Lachnospirales	Lachnospiraceae	Lachnospiraceae_NK4A136_group	0	0	60	82	0	0	25	44	0	0	0	0	0	0	0	0	0	0	0	120	0	0	0	41	0	0	0	0	0	0	0	24	0	0	0	34	0	0	0	209	0	0	0
ASV9083	Bacteria	Firmicutes	Clostridia	Lachnospirales	Lachnospiraceae	Agathobacter	0	0	290	0	0	0	0	0	0	0	0	0	0	0	0	16	0	0	0	0	0	0	0	62	0	0	0	9	0	0	0	27	0	0	0	177	0	0	0	0	0	0	75
ASV9117	Bacteria	Firmicutes	Clostridia	Lachnospirales	Lachnospiraceae	Roseburia	0	0	100	55	0	0	44	0	0	0	0	0	0	0	0	33	0	0	0	0	0	0	0	555	0	0	36	0	0	0	0	256	0	0	0	77	0	0	0	0	0	0	0
ASV9126	Bacteria	Firmicutes	Clostridia	Lachnospirales	Lachnospiraceae	Shuttleworthia	0	0	0	0	0	0	0	0	0	0	0	0	0	0	0	20	0	0	0	0	0	0	0	0	0	0	0	0	0	0	0	0	0	0	0	0	5	0	0	0	0	0	0
ASV9130	Bacteria	Firmicutes	Clostridia	Lachnospirales	Lachnospiraceae	Fusicatenibacter	0	0	0	17	0	0	0	0	0	0	0	0	0	5	0	36	0	0	0	0	0	0	0	0	0	0	64	21	0	0	277	0	0	0	0	0	0	0	0	0	0	0	44
ASV9139	Bacteria	Firmicutes	Clostridia	Lachnospirales	Lachnospiraceae	#N/A	219	115	763	573	48	2621	347	115	82	187	256	506	946	134	91	642	11	1202	52	409	306	2448	25	545	17	53	1782	2464	13	1872	498	246	1401	12	1026	350	1533	129	531	243	1696	569	275
ASV9168	Bacteria	Firmicutes	Clostridia	Lachnospirales	Defluviitaleaceae	Defluviitaleaceae_UCG-011	0	0	0	0	0	0	0	0	0	0	0	0	0	0	0	0	0	0	0	0	0	0	0	0	0	0	0	0	0	0	0	0	0	0	0	0	0	0	0	0	0	0	0
ASV9176	Bacteria	Firmicutes	Clostridia	Lachnospirales	Lachnospiraceae	Anaerostignum	0	0	0	0	0	0	0	0	0	0	0	0	0	0	0	0	14	0	0	0	0	0	0	0	0	0	5	0	0	0	0	0	0	0	0	0	0	0	0	0	0	0	0
ASV9180	Bacteria	Firmicutes	Clostridia	Lachnospirales	Lachnospiraceae	Tyzzerella	0	0	218	0	12	2	0	0	0	0	0	0	0	5	0	0	0	0	0	0	0	0	0	0	0	19	0	108	0	0	0	0	0	0	0	0	0	0	0	0	0	0	0
ASV9189	Bacteria	Firmicutes	Clostridia	Lachnospirales	Lachnospiraceae	Lachnospiraceae_UCG-010	0	0	31	74	0	0	44	51	0	0	0	0	0	0	40	6	0	0	0	0	0	0	0	25	0	0	0	0	0	0	0	40	0	0	0	33	0	0	0	121	0	0	16
ASV9201	Bacteria	Firmicutes	Clostridia	Lachnospirales	Lachnospiraceae	Tuzzerella	16	0	634	58	0	31	100	261	5	0	152	63	0	0	113	525	0	126	0	101	0	0	2	102	0	150	0	0	0	0	43	120	0	0	0	343	0	0	0	143	0	62	345
ASV9248	Bacteria	Firmicutes	Clostridia	Lachnospirales	Lachnospiraceae	GCA-900066575	0	0	12	24	0	0	0	13	0	0	0	0	0	0	0	0	0	0	0	91	0	0	0	0	0	0	0	0	0	0	0	0	0	0	0	0	0	0	0	0	0	0	8
ASV9254	Bacteria	Firmicutes	Clostridia	Lachnospirales	Lachnospiraceae	Frisingicoccus	0	0	17	0	0	0	0	42	0	0	0	0	0	0	0	0	0	0	0	0	0	0	0	7	0	0	0	0	0	0	0	0	0	0	0	0	0	0	0	0	0	0	0
ASV9276	Bacteria	Firmicutes	Clostridia	Lachnospirales	Lachnospiraceae	Lachnospiraceae_ND3007_group	0	0	0	3	0	0	0	0	0	0	0	0	0	0	0	0	0	0	0	7	0	0	0	0	0	0	0	0	0	0	0	0	0	0	0	11	0	0	0	0	0	0	0
ASV9279	Bacteria	Firmicutes	Clostridia	Lachnospirales	Lachnospiraceae	Lachnospira	0	0	0	0	0	0	0	0	0	0	0	0	0	0	3	7	0	0	0	0	0	0	0	0	0	3	0	0	0	0	0	0	0	0	0	0	0	0	0	0	0	80	0
ASV9293	Bacteria	Firmicutes	Clostridia	Lachnospirales	Lachnospiraceae	Anaerostipes	0	0	0	0	0	0	0	0	0	0	0	0	0	0	0	0	0	0	0	66	0	0	3	5	0	0	0	5	0	0	0	4	0	0	0	0	3	0	0	0	0	0	0
ASV9318	Bacteria	Firmicutes	Clostridia	Lachnospirales	Lachnospiraceae	Marvinbryantia	0	0	0	24	0	0	0	0	0	0	0	0	0	0	0	0	0	0	0	0	0	0	0	0	0	0	0	0	0	0	0	0	0	0	0	1	1	0	0	9	0	0	0
ASV9329	Bacteria	Firmicutes	Clostridia	Lachnospirales	Lachnospiraceae	Lachnospiraceae_FCS020_group	0	0	0	0	0	0	0	0	0	0	0	0	0	2	0	0	0	0	0	0	0	0	0	0	0	0	0	0	0	0	0	0	0	0	0	0	0	0	0	0	0	0	0
ASV9387	Bacteria	Firmicutes	Clostridia	Lachnospirales	Lachnospiraceae	Oribacterium	261	5	14	21	4	0	0	0	0	0	436	66	3394	12	0	167	0	32	3	0	9	361	0	16	67	0	0	6	0	21	188	7	0	0	760	0	4	199	1579	11	179	67	144
ASV9394	Bacteria	Firmicutes	Clostridia	Lachnospirales	Lachnospiraceae	Lachnospiraceae_UCG-004	0	0	251	26	0	0	0	112	0	0	39	703	0	0	76	37	0	22	0	46	0	0	0	0	0	0	55	0	0	0	69	0	0	0	0	22	0	20	21	0	0	0	16
ASV9420	Bacteria	Firmicutes	Clostridia	Lachnospirales	Lachnospiraceae	Howardella	2	0	0	7	538	10	4	0	396	5	12	0	9	557	0	74	0	0	24	7	28	27	0	4	116	0	9	15	42	15	1	6	22	41	42	0	6	7	0	22	179	0	0
ASV9433	Bacteria	Firmicutes	Clostridia	Lachnospirales	Lachnospiraceae	Acetitomaculum	0	0	0	0	0	0	0	0	0	0	0	0	0	0	0	0	0	0	0	0	0	0	0	0	0	0	143	0	0	0	0	0	0	0	0	0	5	0	10	0	0	0	0
ASV9439	Bacteria	Firmicutes	Clostridia	Lachnospirales	Lachnospiraceae	Syntrophococcus	0	0	0	0	0	0	0	0	0	0	0	10	0	0	20	119	0	6	0	0	0	0	0	0	0	0	38	29	0	30	0	0	0	0	0	0	0	19	0	0	0	0	0
#N/D: not detected
[truncated: 13 more columns]
