# Supplementary material for: Does algae β-glucan affect the fecal bacteriome in dairy calves?
Source: PLoS One. 2021 Sep 30;16(9):e0258069. doi: 10.1371/journal.pone.0258069 (PMC8483308; doi:10.1371/journal.pone.0258069)
Supplement: S3 Table — (XLSX) [file pone.0258069.s003.xlsx]

## Sheet: Planilha1
S3 Table. Abundance of phyla over the weeks in dairy calves’ feces fed milk replacer supplemented or not with β-glucans
Taxon	Abundance, %
	Week 1			Week 2			Week 4			Week 8			Total mean
Phyla	Control	β-glucan	Mean	Control	β-glucan	Mean	Control	β-glucan	Mean	Control	β-glucan	Mean
Firmicutes	51.6727	56.462	54.0674	55.1905	42.0506	48.6205	65.483	55.4202	60.4516	50.5386	44.1676	47.3531	52.6231
Bacteroidota	25.4224	16.3245	20.8734	19.6215	17.3557	18.4886	18.9993	27.6154	23.3074	33.441	43.3214	38.3812	25.2627
Actinobacteriota	10.6758	11.5664	11.1211	16.8952	17.6497	17.2724	8.67119	12.9404	10.8058	11.8757	10.3883	11.132	12.5828
Proteobacteria	9.7294	12.7041	11.2168	1.9914	9.80681	5.89911	6.2393	1.12166	3.68048	1.38602	1.56285	1.47443	5.5677
Fusobacteriota	2.35872	2.29425	2.32649	5.74307	12.4681	9.10559	0.428992	0.421045	0.425018	0.0825519	0.164835	0.123694	2.9952
Campilobacterota	0.0975555	0.576245	0.336901	0.126924	0.0316028	0.0792634	0.0136044	1.58409	0.798846	0	0	0	0.303752
Spirochaetota	0	0	0	0	0.00194161	0.000970805	0.148523	0.105103	0.126813	2.11342	0.0204355	1.06693	0.298678
Verrucomicrobiota	0.0203872	0.0129189	0.0166531	0.417984	0.575002	0.496493	0.0044613	0.00191258	0.00318694	0	0.192346	0.096173	0.153127
Desulfobacterota	0.0159753	0.040915	0.0284451	0.0102252	0.00765751	0.00894134	0	0.786268	0.393134	0.0599045	0.0780437	0.0689741	0.124874
Fibrobacterota	0	0	0	0	0	0	0	0	0	0.379732	0.0533403	0.216536	0.054134
Elusimicrobiota	0.00701656	0.00254909	0.00478282	0	0.0529659	0.0264829	0	0.00195498	0.000977492	0.0702564	0.0100005	0.0401284	0.0180929
Synergistota	0	0	0	0	0	0	0.0115886	0	0.00579432	0.0528897	0.0408293	0.0468595	0.0131635
Planctomycetota	0	0.0141908	0.00709542	0	0	0	0	0	0	0	0	0	0.00177385
Patescibacteria	0	0	0	0.00319577	0	0.00159788	0	0	0	0	0	0	0.000399471
Gemmatimonadota	0	0.00193783	0.000968917	0	0	0	0	0	0	0	0	0	0.000242229
Deinococcota	0	0	0	0	0	0	0	0.0013405	0.00067025	0	0	0	0.000167563
Acidobacteriota	0	0	0	0	0	0	0	0.000651661	0.000325831	0	0	0	8.14576e-05
