# Supplementary material for: Does algae β-glucan affect the fecal bacteriome in dairy calves?
Source: PLoS One. 2021 Sep 30;16(9):e0258069. doi: 10.1371/journal.pone.0258069 (PMC8483308; doi:10.1371/journal.pone.0258069)
Supplement: S4 Table — #N/D: not detected. (XLSX) [file pone.0258069.s004.xlsx]

## Sheet: Planilha1
S4 Table. Abundance of genera over the weeks in dairy calves’ feces fed milk replacer supplemented or not with β-glucans
Taxons
		Week 1			Week 2			Week 4			Week 8			Total mean
Family	Genera	Control	β-glucan	Mean	Control	β-glucan	Mean	Control	β-glucan	Mean	Control	β-glucan	Mean
Coriobacteriaceae	Collinsella	5.96954	9.10159	7.53556	13.7595	14.3085	14.034	6.3897	10.9877	8.68868	9.8588	8.33721	9.09801	9.83906
Prevotellaceae	Prevotella	17.1517	12.554	14.8529	14.9511	6.07059	10.5108	9.40456	7.98627	8.69542	3.02797	5.17763	4.1028	9.54048
Lactobacillaceae	Lactobacillus	12.3166	24.9318	18.6242	13.6304	4.15115	8.89079	12.1739	1.93161	7.05277	0.606631	0.836496	0.721564	8.82233
Prevotellaceae	Alloprevotella	3.02574	0.0953385	1.56054	1.34325	8.51871	4.93098	4.45252	9.5574	7.00496	5.72114	9.12799	7.42456	5.23026	3.63566	9.06803
Ruminococcaceae	Faecalibacterium	0.565451	1.21437	0.889909	1.74979	6.16856	3.95917	4.61347	7.90246	6.25797	7.74452	7.24488	7.4947	4.65044
Enterobacteriaceae	Escherichia/Shigella	5.66027	12.1489	8.90458	1.16415	8.88792	5.02604	5.42941	0.431275	2.93034	0.210297	0.125914	0.168106	4.25727
Butyricicoccaceae	Butyricicoccus	3.36314	3.62015	3.49164	3.98585	6.41399	5.19992	1.31599	6.4284	3.87219	1.15097	1.78048	1.46572	3.50737
Clostridiaceae	Clostridium sensu stricto 1	8.003	0.395294	4.19915	0.332725	2.21308	1.2729	16.5935	0.0394254	8.31645	0.0834187	0.145288	0.114353	3.47571
Lachnospiraceae	#N/A	2.79696	2.28993	2.54344	5.23949	2.29781	3.76865	3.34091	3.01913	3.18002	3.45425	4.25214	3.8532	3.33633
Prevotellaceae	#N/A	0.260237	2.12262	1.19143	2.18322	2.25564	2.21943	2.91806	5.55449	4.23627	5.82531	2.9645	4.39491	3.01051
Erysipelotrichaceae	Holdemanella	0.188266	0.420169	0.304218	1.09746	7.3523	4.22488	2.10575	6.34938	4.22756	2.96617	2.13386	2.55001	2.82667	1.58941	5.27851
Fusobacteriaceae	Fusobacterium	2.34468	2.28596	2.31532	5.70409	9.23682	7.47046	0.424532	0.421045	0.422789	0.0765843	0.152512	0.114548	2.58078
Bacteroidaceae	Bacteroides	4.23893	1.41172	2.82533	0.580267	0.40073	0.490499	0.839101	1.71284	1.27597	3.36201	5.62023	4.49112	2.27073
Muribaculaceae	#N/A	0.264149	0.0264837	0.145316	0.0291108	0.0425082	0.0358095	0.361276	0.268564	0.31492	5.25856	11.0873	8.17295	2.16725
Lachnospiraceae	Blautia	0.281947	0.524425	0.403186	0.527585	1.81924	1.17341	1.67557	5.65753	3.66655	3.31226	3.33798	3.32512	2.14207
Bifidobacteriaceae	Bifidobacterium	4.60422	2.3121	3.45816	2.6906	2.88723	2.78892	1.62559	1.25438	1.43999	0.368236	1.33328	0.850759	2.13446
Oscillospiraceae	#N/A	0.00191292	0.388463	0.195188	1.37953	0.180917	0.780224	2.62231	3.04202	2.83216	5.49416	3.62619	4.56017	2.09194
Veillonellaceae	Megasphaera	0.195768	3.35629	1.77603	6.19325	0.203291	3.19827	4.95753	0.397956	2.67774	0.998477	0.141253	0.569865	2.05548
Veillonellaceae	Veillonella	3.00677	7.33501	5.17089	0.23558	0.0153122	0.125446	0.145025	0.0178508	0.081438	1.16567	0.0233845	0.594526	1.49307
Rikenellaceae	Rikenellaceae RC9 gut group	0.00893162	0.0542594	0.0315955	0.223491	0	0.111746	0.271181	0.466551	0.368866	5.13925	4.38911	4.76418	1.3191
Enterococcaceae	Enterococcus	3.09048	2.72646	2.90847	4.45319	0.147381	2.30029	0.0095597	0.0449822	0.027271	0.0105532	0	0.0052766	1.31033
Selenomonadaceae	Megamonas	2.64169	2.01267	2.32718	1.1251	2.28312	1.70411	0.164094	0.608049	0.386071	0.70061	0.513494	0.607052	1.2561
Ruminococcaceae	Subdoligranulum	0.839145	1.50131	1.17023	0.0764687	0.078588	0.0775283	2.03716	1.3895	1.71333	1.72847	2.11483	1.92165	1.22068
Peptostreptococcaceae	Peptostreptococcus	2.58398	1.43392	2.00895	2.99911	0.260478	1.62979	0	1.44214	0.721071	0	0.0038885	0.00194425	1.09044
Acidaminococcaceae	Phascolarctobacterium	0.993117	0.549046	0.771082	0.216869	0.204653	0.210761	1.26373	1.12115	1.19244	1.19822	1.67144	1.43483	0.902279
Lachnospiraceae	Oribacterium	2.1738	0.326533	1.25017	0.392281	0.251307	0.321794	0.542607	1.5324	1.0375	0.126199	0.0790139	0.102606	0.678018
Ruminococcaceae	#N/A	0.00509681	0.0501709	0.0276339	0.124344	0	0.0621718	0.718985	0.415563	0.567274	1.80045	2.16665	1.98355	0.660157
Ruminococcaceae	Ruminococcus	0.015313	0.00258378	0.00894837	0.124347	0	0.0621733	0.0984495	2.84807	1.47326	1.64638	0.512217	1.0793	0.65592
Erysipelatoclostridiaceae	Catenibacterium	0.5446	0.0348401	0.28972	0.499414	0.408936	0.454175	1.84295	0.788508	1.31573	0.260226	0.835208	0.547717	0.651836
Lachnospiraceae	Dorea	0.0478192	0.018611	0.0332151	0.495251	1.35726	0.926257	0.533545	0.617003	0.575274	1.66089	0.475961	1.06843	0.650793
Selenomonadaceae	Anaerovibrio	1.36659	0.183344	0.774969	1.4494	0.119266	0.784335	0.500488	0.952778	0.726633	0.213157	0.312627	0.262892	0.637207
Oscillospiraceae	UCG-005	0.0210553	0.0322972	0.0266763	0.249228	0.00127699	0.125253	0.0179124	0.0761507	0.0470316	2.29807	2.19879	2.24843	0.611847
Lachnospiraceae	Lachnoclostridium	0.222076	0.724189	0.473133	0.721713	0.24709	0.484402	0.637206	0.30951	0.473358	0.780134	1.17088	0.975505	0.601599
Sutterellaceae	Sutterella	0.160753	0.16379	0.162271	0.568659	0.613324	0.590992	0.57826	0.62376	0.60101	0.434798	1.17613	0.805466	0.539935
Marinifilaceae	Odoribacter	0	0.0258378	0.0129189	0.01083	0	0.00541498	0.043747	1.33302	0.688385	1.37887	1.50608	1.44247	0.537299
Lachnospiraceae	Tuzzerella	0.118037	0.0133928	0.065715	0.651475	0.209306	0.430391	0.53286	0.894973	0.713917	1.17552	0.333887	0.754705	0.491182
Tannerellaceae	Parabacteroides	0.465676	0.00383279	0.234754	0.144685	0.0299691	0.087327	0.128185	0.14291	0.135548	1.18283	1.80592	1.49438	0.488001
Erysipelotrichaceae	#N/A	1.14961	0.235244	0.692427	1.90775	0.0210573	0.964402	0.0699564	0.0499405	0.0599484	0.299018	0.155596	0.227307	0.486021
Fusobacteriaceae	Cetobacterium	0.0140369	0.00829544	0.0111662	0.0364317	3.22934	1.63289	0	0	0	0.00596758	0.00649056	0.00622907	0.412571
Pasteurellaceae	Mannheimia	3.23961	0	1.6198	0.00255661	0	0.00127831	0	0	0	0	0	0	0.405271
Atopobiaceae	Olsenella	0.0274357	0.0471939	0.0373148	0.249705	0.173035	0.21137	0.40222	0.490493	0.446356	1.3149	0.33902	0.826958	0.3805
Acidaminococcaceae	Acidaminococcus	0.0497373	0.128244	0.0889906	1.31059	0.07174	0.691167	0.332503	0.218879	0.275691	0.724279	0.159594	0.441936	0.374446
Clostridiaceae	Sarcina	0.31607	0.0229505	0.16951	0.396245	1.31705	0.856645	0.367986	0.21341	0.290698	0.188644	0.00842509	0.0985344	0.353847
Streptococcaceae	Streptococcus	0.581544	0.444404	0.512974	0.368632	0.17325	0.270941	0.225522	0.278193	0.251858	0.34885	0.131611	0.240231	0.319001
Spirochaetaceae	Treponema	0	0	0	0	0.00194161	0.000970805	0.148523	0.105103	0.126813	2.11342	0.0204355	1.06693	0.298678
Ruminococcaceae	Negativibacillus	0	0	0	0.0196392	0	0.00981961	1.03021	0.139371	0.584788	0.738052	0.0751447	0.406598	0.250302
Erysipelatoclostridiaceae	Erysipelatoclostridium	0.213561	0.24342	0.228491	0.0295881	0.148314	0.0889509	0.0533043	1.05591	0.554607	0.125598	0.102172	0.113885	0.246483
Lachnospiraceae	Lachnospiraceae NK3A20 group	0.00637641	0	0.00318821	0.0572068	0.24494	0.151074	1.07828	0.376681	0.727482	0.197427	0	0.0987136	0.245114
Erysipelatoclostridiaceae	Sharpea	0.0140369	0.0628773	0.0384571	0.121486	0.299569	0.210528	0.275559	0.489697	0.382628	0.439486	0.184392	0.311939	0.235888
Prevotellaceae	Prevotellaceae UCG-003	0	0	0	0.074263	0.00582483	0.0400439	0.555389	0.519276	0.537332	0.536154	0.195414	0.365784	0.23579
Ruminococcaceae	Fournierella	0.612613	0.016679	0.314646	0.0378876	0.553939	0.295913	0.0620784	0.213808	0.137943	0.0893971	0.209592	0.149494	0.224499
Lachnospiraceae	Howardella	0.642309	0.511542	0.576925	0.408717	0.019843	0.21428	0.0728482	0.0144923	0.0436703	0.0596404	0.039376	0.0495082	0.221096
Veillonellaceae	Dialister	0.453363	0	0.226681	0.0487746	0.609443	0.329109	0.417938	0.0636028	0.24077	0.0641288	0	0.0320644	0.207156
Helicobacteraceae	Helicobacter	0	0	0	0	0.025778	0.012889	0	1.56768	0.78384	0	0	0	0.199182
Oscillospiraceae	Colidextribacter	0	0	0	0.0393817	0	0.0196909	0.339262	0.575963	0.457612	0.433837	0.200197	0.317017	0.19858
Rikenellaceae	Alistipes	0	0.00710539	0.0035527	0.0118145	0.00128781	0.00655116	0.00418506	0.0529515	0.0285683	0.711031	0.761186	0.736108	0.193695
Lachnospiraceae	Lachnospiraceae UCG-004	0	0	0	0.0551203	0.0173983	0.0362593	0.156246	0.431306	0.293776	0.337327	0.4866	0.411963	0.1855
Lachnospiraceae	Roseburia	0	0	0	0	0	0	0.178968	0.0956936	0.137331	0.652183	0.436155	0.544169	0.170375
Lachnospiraceae	Lachnospiraceae NK4A136 group	0	0	0	0.0285517	0	0.0142759	0.0268045	0.0429387	0.0348716	0.468347	0.780285	0.624316	0.168366
Erysipelatoclostridiaceae	Erysipelotrichaceae UCG-003	0.0185032	0.0245372	0.0215202	0.249233	0	0.124616	0.0534076	0.34003	0.196719	0.338209	0.242194	0.290201	0.158264
Succinivibrionaceae	Succinivibrio	0.0650801	0	0.03254	0.00577209	0.227815	0.116794	0.104911	0.0114832	0.058197	0.68347	0.128128	0.405799	0.153332
Chlamydiaceae	Chlamydia	0	0	0	0.417984	0.575002	0.496493	0.0044613	0	0.00223065	0	0.192346	0.096173	0.148724
Selenomonadaceae	Mitsuokella	0.0197669	0	0.00988344	0.101057	0.200478	0.150767	0.219379	0.0165467	0.117963	0.299044	0.330032	0.314538	0.148288
Peptostreptococcaceae	Romboutsia	0.49203	0.221498	0.356764	0	0.00321953	0.00160977	0.22526	0.0216944	0.123477	0.0329743	0.0751573	0.0540658	0.133979
Clostridiaceae	Clostridium sensu stricto 2	0.736748	0.00904323	0.372896	0.209821	0.0797676	0.144795	0	0.002681	0.0013405	0	0	0	0.129758
Lachnospiraceae	Tyzzerella	0.00765169	0	0.00382585	0.394823	0.0121314	0.203477	0.285506	0.243044	0.264275	0	0.0699931	0.0349965	0.126644
Monoglobaceae	Monoglobus	0	0	0	0	0	0	0	0.152888	0.076444	0.585294	0.249846	0.41757	0.123504
Lachnospiraceae	Coprococcus	0.0172271	0.00258378	0.00990543	0.00639153	0.115903	0.0611474	0.155823	0.149168	0.152495	0.101525	0.427968	0.264746	0.122074
Anaerovoracaceae	#N/A	0.00701844	0.00839728	0.00770786	0.516756	0.00516168	0.260959	0.0653467	0.0659493	0.065648	0.100353	0.19653	0.148441	0.120689
Eggerthellaceae	Slackia	0.0242455	0.00967182	0.0169587	0.0484071	0.0251124	0.0367597	0.209737	0.134016	0.171877	0.180416	0.308066	0.244241	0.117459
Desulfovibrionaceae	Desulfovibrio	0.0146923	0.00447507	0.00958366	0.00766984	0.00574296	0.0067064	0	0.786268	0.393134	0.0495235	0.0693896	0.0594566	0.11722
Erysipelatoclostridiaceae	Erysipelotrichaceae UCG-002	0.00382824	0	0.00191412	0.00447407	0	0.00223704	0.0548037	0.0359908	0.0453972	0.387426	0.421804	0.404615	0.113541
Peptostreptococcaceae	Paraclostridium	0	0.0191327	0.00956633	0	0.831076	0.415538	0	0	0	0	0	0	0.106276
Campylobacteraceae	Campylobacter	0.0975555	0.576245	0.336901	0.126924	0.00582483	0.0663744	0.0136044	0.0164078	0.0150061	0	0	0	0.10457
Veillonellaceae	Allisonella	0.227577	0.195652	0.211615	0.177827	0.00446349	0.0911451	0.0474103	0.144815	0.0961127	0	0.00765456	0.00382728	0.100675
Erysipelotrichaceae	Erysipelotrichaceae UCG-006	0.0095706	0.00127551	0.00542305	0.0739492	0.0366718	0.0553105	0.0689311	0.342856	0.205894	0.146772	0.112454	0.129613	0.0990601
Lachnospiraceae	Agathobacter	0	0	0	0	0	0	0.0774237	0.263472	0.170448	0.295715	0.153199	0.224457	0.0987262
Oscillospiraceae	Oscillibacter	0	0	0	0.207739	0	0.103869	0.124157	0.112737	0.118447	0.17785	0.154107	0.165979	0.0970738
Anaerovoracaceae	Mogibacterium	0.0134092	0.0888949	0.0511521	0.0800125	0.139643	0.109828	0.145514	0.162201	0.153857	0.106207	0.0380544	0.0721308	0.096742
Marinifilaceae	Butyricimonas	0	0	0	0	0	0	0	0.00715645	0.00357823	0.553707	0.130402	0.342055	0.0864082
Barnesiellaceae	Barnesiella	0	0	0	0	0	0	0	0	0	0.436254	0.227883	0.332068	0.0830171
Oscillospiraceae	Intestinimonas	0	0	0	0.0568846	0	0.0284423	0.0297454	0.0571917	0.0434686	0.328556	0.0673373	0.197947	0.0674644
Oscillospiraceae	Pseudoflavonifractor	0.0063804	0	0.0031902	0.0551344	0.0263632	0.0407488	0.157849	0.135588	0.146719	0.00322899	0.153906	0.0785676	0.0673063
Christensenellaceae	Christensenellaceae R-7 group	0	0.0058135	0.00290675	0.00787634	0	0.00393817	0.0514646	0.00798722	0.0297259	0.113078	0.322726	0.217902	0.0636183
Lachnospiraceae	Lachnospiraceae UCG-010	0	0	0	0.00295363	0	0.00147681	0.107582	0.0341177	0.0708498	0.111503	0.218607	0.165055	0.0593454
Peptococcaceae	#N/A	0	0	0	0	0	0	0	0.1256	0.0627999	0.0505033	0.297245	0.173874	0.0591685
Erysipelotrichaceae	Erysipelotrichaceae UCG-009	0.0095706	0	0.0047853	0.0301564	0.0244163	0.0272864	0.0490753	0.228107	0.138591	0.0662198	0.0621196	0.0641697	0.0587082
Prevotellaceae	Prevotellaceae NK3B31 group	0	0	0	0.0383972	0.0271825	0.0327898	0	0.0120196	0.00600979	0.115999	0.248844	0.182422	0.0553054
Fibrobacteraceae	Fibrobacter	0	0	0	0	0	0	0	0	0	0.379732	0.0533403	0.216536	0.054134
Lachnospiraceae	GCA-900066575	0	0	0	0.00513621	0	0.0025681	0.0159838	0.0145541	0.015269	0.112751	0.272321	0.192536	0.0525932
Ruminococcaceae	UBA1819	0	0	0	0.0127991	0	0.00639953	0.0053609	0	0.00268045	0.244726	0.120466	0.182596	0.0479189
Pasteurellaceae	Bibersteinia	0.381697	0	0.190848	0	0	0	0	0	0	0	0	0	0.0477121
Erysipelotrichaceae	Faecalicoccus	0.180565	0.0122034	0.0963841	0.0423239	0.0319404	0.0371321	0.0025484	0.0514327	0.0269905	0.0477891	0.000648084	0.0242186	0.0461814
UCG-010	#N/A	0	0	0	0	0	0	0	0	0	0.0607582	0.304907	0.182833	0.0457081
Erysipelotrichaceae	Turicibacter	0.135067	0	0.0675336	0	0.00644546	0.00322273	0.162971	0	0.0814856	0	0.0540916	0.0270458	0.0448219
Lachnospiraceae	Fusicatenibacter	0	0	0	0.00319577	0.00386344	0.0035296	0.0306905	0.253018	0.141854	0.0238703	0.0258697	0.02487	0.0425635
Lachnospiraceae	Epulopiscium	0	0	0	0	0.320576	0.160288	0	0	0	0	0	0	0.040072
Eggerthellaceae	Denitrobacterium	0	0	0	0.0880102	0.18109	0.13455	0	0.00335125	0.00167563	0	0.0113136	0.00565679	0.0354706
Alcaligenaceae	Pelistega	0	0.11809	0.0590451	0.104507	0.000647203	0.0525773	0.00764521	0	0.00382261	0.00483344	0.0416688	0.0232511	0.034674
Mitochondria	#N/A	0.0261259	0.0236982	0.024912	0.0266424	0.0250401	0.0258412	0.0352766	0.0394093	0.037343	0.0434775	0.0560044	0.0497409	0.0344593
Anaerovoracaceae	Family XIII AD3011 group	0.0216934	0	0.0108467	0	0.02106	0.01053	0	0	0	0.0206982	0.168468	0.0945832	0.02899
Acidaminococcaceae	Succiniclasticum	0	0	0	0.0253379	0.00194161	0.0136397	0.00832538	0.00427256	0.00629897	0.0818948	0.0813847	0.0816397	0.0253946
Ruminococcaceae	Incertae Sedis	0	0	0	0.01083	0	0.00541498	0.0109701	0.0621184	0.0365442	0.0813992	0.0325596	0.0569794	0.0247347
Lachnospiraceae	Syntrophococcus	0	0	0	0.00382653	0.0313756	0.0176011	0.0128083	0.0254695	0.0191389	0.0853626	0.0254495	0.055406	0.0230365
Erysipelatoclostridiaceae	#N/A	0.0197774	0.00449502	0.0121362	0.0400845	0.0180042	0.0290444	0.0234774	0.0214436	0.0224605	0.0246224	0.0290334	0.0268279	0.0226172
Eggerthellaceae	Senegalimassilia	0	0	0	0	0	0	0.0159385	0.0573775	0.036658	0.0927039	0.0133101	0.053007	0.0224162
Barnesiellaceae	Coprobacter	0	0	0	0.0157527	0	0.00787634	0	0	0	0.101875	0.0577334	0.0798041	0.0219201
Selenomonadaceae	Selenomonas	0	0	0	0	0	0	0.0147295	0	0.00736476	0.152505	0	0.0762524	0.0209043
Lachnospiraceae	Anaerostipes	0	0.00193783	0.000968917	0.01083	0	0.00541498	0.00191164	0	0.000955822	0.0758196	0.0618753	0.0688474	0.0190468
Selenomonadaceae	#N/A	0.0101946	0.00129189	0.00574322	0.0253663	0.0096028	0.0174845	0.0115677	0.00553329	0.00855048	0.0729517	0.00946865	0.0412102	0.0182471	0.03002	0.00647416
Elusimicrobiaceae	Elusimicrobium	0.00701656	0.00254909	0.00478282	0	0.0529659	0.0264829	0	0.00195498	0.000977492	0.0702564	0.0100005	0.0401284	0.0180929
Moraxellaceae	Psychrobacter	0.119962	0	0.0599809	0.00637755	0	0.00318878	0	0.00765033	0.00382516	0	0	0	0.0167487
Eggerthellaceae	#N/A	0	0.00258378	0.00129189	0.0226445	0	0.0113222	0.0152589	0.00522057	0.0102397	0.0502678	0.0354208	0.0428443	0.0164245
Peptostreptococcaceae	Terrisporobacter	0.110856	0	0.0554278	0	0.0089226	0.0044613	0	0.00871325	0.00435663	0	0	0	0.0160614
Actinomycetaceae	Actinomyces	0.0293498	0.0108946	0.0201222	0.00892061	0.0670092	0.0379649	0	0.00388906	0.00194453	0	0	0	0.0150079
Anaerovoracaceae	Family XIII UCG-001	0	0	0	0	0	0	0.00385695	0	0.00192848	0.108742	0	0.0543712	0.0140749
Lachnospiraceae	Acetitomaculum	0	0.00322972	0.00161486	0	0	0	0	0.102221	0.0511105	0.00581219	0	0.00290609	0.0139079
Erysipelotrichaceae	Catenisphaera	0.00574236	0	0.00287118	0.000637869	0.0663423	0.0334901	0	0.0072984	0.0036492	0.0260918	0.00499254	0.0155422	0.0138882
Oscillospiraceae	Flavonifractor	0	0	0	0.0204465	0.00643907	0.0134428	0.0507271	0.00572516	0.0282262	0	0.0241502	0.0120751	0.013436
Ruminococcaceae	Pygmaiobacter	0.0197792	0	0.00988962	0	0	0	0.0257323	0.0128816	0.019307	0.0186147	0.0283607	0.0234877	0.0131711
Ruminococcaceae	Angelakisella	0.105199	0	0.0525997	0	0	0	0	0	0	0	0	0	0.0131499
Oscillospiraceae	NK4A214 group	0.00637641	0	0.00318821	0	0	0	0	0	0	0.0211987	0.0742973	0.047748	0.0127341
Eubacteriaceae	Pseudoramibacter	0	0	0	0.00196909	0.0478274	0.0248982	0.00128083	0.00737275	0.00432679	0.040354	0.00133101	0.0208425	0.0125169
Synergistaceae	#N/A	0	0	0	0	0	0	0	0	0	0.0446976	0.0408293	0.0427635	0.0106909
Lachnospiraceae	Frisingicoccus	0	0	0	0	0	0	0.00488257	0.012166	0.00852427	0.0508257	0.0158341	0.0333299	0.0104636
Atopobiaceae	Atopobium	0.00127528	0.0611321	0.0312037	0.00127437	0.00127636	0.00127537	0.00700811	0	0.00350406	0	0	0	0.00899577
Erysipelatoclostridiaceae	UCG-004	0	0	0	0	0	0	0	0.0208413	0.0104207	0.0174366	0.033174	0.0253053	0.00893148
Lachnospiraceae	Lachnospiraceae AC2044 group	0	0	0	0	0	0	0	0	0	0	0.0694706	0.0347353	0.00868383
Xanthomonadaceae	Stenotrophomonas	0.0191412	0.0239	0.0215206	0.0198046	0	0.0099023	0	0	0	0	0	0	0.00785572
Anaerovoracaceae	S5-A14a	0.0031902	0.0587881	0.0309891	0	0	0	0	0	0	0	0	0	0.00774728
Lachnospiraceae	Lachnospira	0	0	0	0	0.0536917	0.0268459	0.00192124	0	0.000960621	0.00464145	0	0.00232072	0.0075318
Erysipelotrichaceae	Solobacterium	0	0	0	0.000639153	0	0.000319577	0.0172912	0.00745796	0.0123746	0.0278487	0	0.0139243	0.00665462
Moraxellaceae	Acinetobacter	0.00255216	0.00968917	0.00612067	0.00830899	0	0.0041545	0.0326545	0	0.0163272	0	0	0	0.0066506
Lachnospiraceae	Lachnospiraceae UCG-003	0	0	0	0	0	0	0	0	0	0	0.051879	0.0259395	0.00648487
Ruminococcaceae	Candidatus Soleaferrea	0	0	0	0	0	0	0	0	0	0.0316584	0.0198377	0.0257481	0.00643702
Prevotellaceae	Prevotellaceae UCG-004	0	0	0	0	0	0	0	0	0	0.0501532	0	0.0250766	0.00626916
Sutterellaceae	Parasutterella	0	0.00382363	0.00191181	0.00191686	0	0.00095843	0.0217124	0.00127505	0.0114937	0	0.0208344	0.0104172	0.00619529
Oscillospiraceae	UCG-003	0	0	0	0.0068918	0.00129441	0.0040931	0.00279004	0.024212	0.013501	0.0010423	0.0129513	0.00699681	0.00614774
Peptostreptococcaceae	Peptoclostridium	0	0	0	0	0	0	0	0	0	0	0.0486063	0.0243031	0.00607579
Peptostreptococcaceae	#N/A	0	0.00256741	0.00128371	0	0.0452503	0.0226252	0	0	0	0	0	0	0.00597722
Bacteroidales RF16 group	#N/A	0	0	0	0	0	0	0	0	0	0.0274051	0.0197286	0.0235668	0.00589171
Eubacteriaceae	Eubacterium	0.0115125	0.0135648	0.0125386	0.00383012	0.0159595	0.00989482	0	0	0	0	0	0	0.00560837
Burkholderiaceae	Burkholderia-Caballeronia-Paraburkholderia	0.00701844	0.0239	0.0154592	0.0102265	0	0.00511323	0	0.00286258	0.00143129	0	0.000721173	0.000360586	0.00559108
Comamonadaceae	Comamonas	0.00509951	0.0382363	0.0216679	0	0	0	0	0	0	0	0	0	0.00541697
Neisseriaceae	#N/A	0.00955651	0.00322154	0.00638903	0.0127437	0.0153449	0.0140443	0	0.0013405	0.00067025	0	0	0	0.0052759
Desulfovibrionaceae	Bilophila	0.00128301	0.0364399	0.0188615	0.000637869	0.00191455	0.00127621	0	0	0	0	0	0	0.00503441
Pasteurellaceae	Gallibacterium	0.00956084	0.0116097	0.0105852	0.00289781	0.00382397	0.00336089	0.0031855	0	0.00159275	0	0.00832777	0.00416389	0.00492569
Oxalobacteraceae	#N/A	0	0.0368189	0.0184094	0	0.00129441	0.000647203	0	0	0	0	0	0	0.00476416
Lachnospiraceae	Marvinbryantia	0	0.000645945	0.000322972	0	0	0	0.00207893	0	0.00103947	0.00943768	0.0250707	0.0172542	0.00465416
Christensenellaceae	Christensenella	0	0	0	0.00393817	0.00194161	0.00293989	0.0053609	0	0.00268045	0.00862317	0.0155696	0.0120964	0.00442918
Erysipelotrichaceae	Holdemania	0	0	0	0	0	0	0	0	0	0.0164337	0.0164166	0.0164251	0.00410628
Sphingomonadaceae	Sphingomonas	0	0.0239	0.01195	0	0.00776644	0.00388322	0	0	0	0	0	0	0.0039583
Enterobacteriaceae	#N/A	0.0057386	0.00640478	0.00607169	0.00766984	0.00647203	0.00707094	0.0031855	0	0.00159275	0	0	0	0.00368385
Hungateiclostridiaceae	Fastidiosipila	0.0280738	0	0.0140369	0	0	0	0	0	0	0	0	0	0.00350922
Peptostreptococcales-Tissierellales fa	Parvimonas	0	0.0274695	0.0137347	0	0	0	0	0	0	0	0	0	0.00343369
Corynebacteriaceae	Corynebacterium	0	0	0	0.0057398	0.000643907	0.00319185	0	0.0040215	0.00201075	0.00581219	0.010654	0.00823312	0.00335893
Flavobacteriaceae	Flavobacterium	0.00382824	0.0167879	0.0103081	0.00575041	0	0.00287521	0	0	0	0	0	0	0.00329582
Xanthobacteraceae	#N/A	0.00255216	0.00904323	0.00579769	0.0115048	0	0.00575238	0	0	0	0	0	0	0.00288752
Erysipelotrichaceae	Dielma	0	0	0	0	0	0	0	0	0	0	0.0226468	0.0113234	0.00283085
Veillonellaceae	#N/A	0	0.000639296	0.000319648	0.00829522	0.00447784	0.00638653	0	0.00895365	0.00447683	0	0	0	0.00279575
Akkermansiaceae	Akkermansia	0.0203872	0	0.0101936	0	0	0	0	0.00191258	0.000956291	0	0	0	0.00278748
Ruminococcaceae	Paludicola	0	0	0	0	0	0	0	0	0	0.0153301	0.00690006	0.0111151	0.00277877
Defluviitaleaceae	Defluviitaleaceae UCG-011	0	0	0	0	0	0	0	0	0	0.009553	0.0109603	0.0102567	0.00256417
Lachnospiraceae	Lachnospiraceae ND3007 group	0	0	0	0	0	0	0	0	0	0.0181722	0.00216352	0.0101678	0.00254196
Alcaligenaceae	Achromobacter	0	0.012273	0.00613648	0.00766984	0	0.00383492	0	0	0	0	0	0	0.00249285
Sphingobacteriaceae	Sphingobacterium	0	0	0	0	0	0	0.0192124	0	0.00960621	0	0	0	0.00240155
Desulfovibrionaceae	Mailhella	0	0	0	0	0	0	0	0	0	0.010381	0.00865407	0.00951753	0.00237938
Pasteurellaceae	#N/A	0	0.00193783	0.000968917	0.0127437	0	0.00637186	0	0	0	0	0.00252519	0.00126259	0.00215084
Lachnospiraceae	Shuttleworthia	0	0.00322972	0.00161486	0	0	0	0	0	0	0.0132613	0	0.00663064	0.00206138
Ruminococcaceae	Caproiciproducens	0	0	0	0	0	0	0	0	0	0.0125076	0.00375421	0.00813088	0.00203272
Peptostreptococcaceae	Paeniclostridium	0	0	0	0	0	0	0.0160827	0	0.00804134	0	0	0	0.00201034
Actinomycetaceae	Mobiluncus	0.0133988	0	0.00669942	0	0	0	0	0	0	0.000663064	0	0.000331532	0.00175774
Enterobacteriaceae	Pseudocitrobacter	0.000637101	0.0127551	0.0066961	0	0	0	0	0	0	0	0	0	0.00167403
Leptotrichiaceae	Leptotrichia	0	0	0	0.00254874	0	0.00127437	0.00445971	0	0.00222985	0	0.00583276	0.00291638	0.00160515
WD2101 soil group	#N/A	0	0.012273	0.00613648	0	0	0	0	0	0	0	0	0	0.00153412
Lachnospiraceae	Anaerostignum	0.00891941	0	0.00445971	0	0	0	0	0.00335125	0.00167563	0	0	0	0.00153383
Peptostreptococcales-Tissierellales fa	Helcococcus	0.010837	0.00129189	0.00606444	0	0	0	0	0	0	0	0	0	0.00151611
Peptostreptococcales-Tissierellales fa	Finegoldia	0	0	0	0	0.00193172	0.00096586	0	0.00960147	0.00480074	0	0	0	0.00144165
Caulobacteraceae	Brevundimonas	0	0	0	0	0	0	0.010887	0	0.00544352	0	0	0	0.00136088
Actinomycetaceae	Trueperella	0.0025484	0.00829668	0.00542254	0	0	0	0	0	0	0	0	0	0.00135564
Muribaculaceae	CAG-873	0	0	0	0	0	0	0	0	0	0.0105394	0	0.00526971	0.00131743
Synergistaceae	Cloacibacillus	0	0	0	0	0	0	0.0101936	0	0.00509681	0	0	0	0.0012742
Enterobacteriaceae	Klebsiella	0	0.00962779	0.00481389	0	0	0	0	0	0	0	0	0	0.00120347
Sphingomonadaceae	Sphingopyxis	0	0	0	0	0	0	0.00960621	0	0.0048031	0	0	0	0.00120078
Synergistaceae	Pyramidobacter	0	0	0	0	0	0	0.00139502	0	0.000697511	0.00819207	0	0.00409604	0.00119839
Oxalobacteraceae	Massilia	0	0	0	0	0.00906084	0.00453042	0	0	0	0	0	0	0.00113261
Clostridiaceae	Clostridium sensu stricto 6	0	0	0	0	0.00128781	0.000643907	0	0.00322346	0.00161173	0	0.00345003	0.00172502	0.000995163
Streptococcaceae	Lactococcus	0	0	0	0	0	0	0	0.0077363	0.00386815	0	0	0	0.000967037
Eggerthellaceae	DNF00809	0	0	0	0.00765397	0	0.00382699	0	0	0	0	0	0	0.000956747
Bifidobacteriaceae	#N/A	0	0	0	0.00191361	0	0.000956804	0.00573595	0	0.00286798	0	0	0	0.000956195
Chthoniobacteraceae	Chthoniobacter	0	0.00710539	0.0035527	0	0	0	0	0	0	0	0	0	0.000888174
Acidothermaceae	Acidothermus	0	0.00516756	0.00258378	0.00191746	0	0.00095873	0	0	0	0	0	0	0.000885627
Planococcaceae	Lysinibacillus	0	0	0	0	0	0	0	0.0070128	0.0035064	0	0	0	0.0008766
Ruminococcaceae	Phocea	0	0	0	0	0	0	0	0	0	0	0.00690006	0.00345003	0.000862508
Christensenellaceae	#N/A	0	0	0	0	0.00386344	0.00193172	0	0.00255011	0.00127505	0	0	0	0.000801694
Wohlfahrtiimonadaceae	Wohlfahrtiimonas	0.00256603	0	0.00128301	0	0.00383098	0.00191549	0	0	0	0	0	0	0.000799626
Chitinophagaceae	Dinghuibacter	0	0	0	0.00639153	0	0.00319577	0	0	0	0	0	0	0.000798942
Aeromonadaceae	Aeromonas	0.0063804	0	0.0031902	0	0	0	0	0	0	0	0	0	0.00079755
Pseudomonadaceae	Pseudomonas	0.00191412	0.0044609	0.00318751	0	0	0	0	0	0	0	0	0	0.000796878
Clostridiaceae	Clostridium sensu stricto 13	0	0.000637755	0.000318878	0	0.00573595	0.00286798	0	0	0	0	0	0	0.000796714
Peptococcaceae	Peptococcus	0	0.00129189	0.000645945	0	0	0	0	0	0	0.00464145	0	0.00232072	0.000741667
Nocardioidaceae	Nocardioides	0	0.0058135	0.00290675	0	0	0	0	0	0	0	0	0	0.000726688
Methylacidiphilaceae	#N/A	0	0.0058135	0.00290675	0	0	0	0	0	0	0	0	0	0.000726688
Propionibacteriaceae	Cutibacterium	0.00127608	0.00193119	0.00160363	0.00255661	0	0.00127831	0	0	0	0	0	0	0.000720485
Rhodanobacteraceae	#N/A	0	0.00193783	0.000968917	0.00319577	0	0.00159788	0	0	0	0	0	0	0.0006417
Rhodanobacteraceae	Dyella	0	0.00452161	0.00226081	0	0	0	0	0	0	0	0	0	0.000565202
Crocinitomicaceae	Fluviicola	0	0.00193783	0.000968917	0.00255661	0	0.00127831	0	0	0	0	0	0	0.000561806
Eggerthellaceae	Eggerthella	0	0	0	0	0.00446349	0.00223174	0	0	0	0	0	0	0.000557936
Succinivibrionaceae	Succinivibrionaceae UCG-001	0	0	0	0	0	0	0	0	0	0.00430909	0	0.00215454	0.000538636
Comamonadaceae	Delftia	0	0.00387567	0.00193783	0	0	0	0	0	0	0	0	0	0.000484459
Chitinophagaceae	Ferruginibacter	0	0.00387567	0.00193783	0	0	0	0	0	0	0	0	0	0.000484459
Streptomycetaceae	Streptomyces	0	0	0	0	0	0	0	0	0	0.00386675	0	0.00193338	0.000483344
Burkholderiaceae	#N/A	0	0	0	0.00383492	0	0.00191746	0	0	0	0	0	0	0.000479365
Staphylococcaceae	Staphylococcus	0	0	0	0.00383492	0	0.00191746	0	0	0	0	0	0	0.000479365
Beijerinckiaceae	#N/A	0	0	0	0.00319577	0.000638182	0.00191697	0	0	0	0	0	0	0.000479244
Sphingobacteriaceae	Pedobacter	0	0	0	0	0.00323602	0.00161801	0	0	0	0	0	0	0.000404502
Comamonadaceae	Acidovorax	0	0.00322972	0.00161486	0	0	0	0	0	0	0	0	0	0.000403715
Bacillaceae	Bacillus	0	0	0	0.00127437	0	0.000637186	0	0.00193407	0.000967037	0	0	0	0.000401056
LWQ8	#N/A	0	0	0	0.00319577	0	0.00159788	0	0	0	0	0	0	0.000399471
Micrococcaceae	Pseudarthrobacter	0	0	0	0.00319577	0	0.00159788	0	0	0	0	0	0	0.000399471
Micrococcaceae	Arthrobacter	0	0	0	0.00319577	0	0.00159788	0	0	0	0	0	0	0.000399471
Barnesiellaceae	#N/A	0.0031902	0	0.0015951	0	0	0	0	0	0	0	0	0	0.000398775
Leuconostocaceae	Fructobacillus	0.0025484	0.000639296	0.00159385	0	0	0	0	0	0	0	0	0	0.000398463
Butyricicoccaceae	UCG-009	0	0	0	0	0	0	0	0	0	0.00318433	0	0.00159217	0.000398042
Rhizobiaceae	#N/A	0	0	0	0	0	0	0	0	0	0.00290006	0	0.00145003	0.000362508
Oxalobacteraceae	Oxalobacter	0	0	0	0	0	0	0	0.00260664	0.00130332	0	0	0	0.000325831
Succinivibrionaceae	#N/A	0	0	0	0	0	0	0	0	0	0	0.00258752	0.00129376	0.00032344
Rhizobiaceae	Shinella	0	0	0	0	0	0	0.00256166	0	0.00128083	0	0	0	0.000320207
Morganellaceae	Proteus	0	0	0	0.00255661	0	0.00127831	0	0	0	0	0	0	0.000319577
Moraxellaceae	Moraxella	0	0	0	0	0.00255398	0.00127699	0	0	0	0	0	0	0.000319248
Microbacteriaceae	Gryllotalpicola	0.00255216	0	0.00127608	0	0	0	0	0	0	0	0	0	0.00031902
Alcaligenaceae	Bordetella	0.00255216	0	0.00127608	0	0	0	0	0	0	0	0	0	0.00031902
Rhodobacteraceae	Paracoccus	0	0	0	0.00255148	0	0.00127574	0	0	0	0	0	0	0.000318935
Rhizobiaceae	Brucella	0	0.00255102	0.00127551	0	0	0	0	0	0	0	0	0	0.000318878
Beijerinckiaceae	Microvirga	0	0.00193783	0.000968917	0	0	0	0	0	0	0	0	0	0.000242229
Gemmatimonadaceae	Roseisolibacter	0	0.00193783	0.000968917	0	0	0	0	0	0	0	0	0	0.000242229
Leuconostocaceae	Leuconostoc	0	0	0	0	0	0	0	0	0	0.0019374	0	0.000968698	0.000242175
Ferrovibrionaceae	Ferrovibrio	0	0	0	0	0	0	0	0	0	0.00193338	0	0.000966688	0.000241672
Fusobacteriaceae	#N/A	0	0	0	0	0.00193259	0.000966294	0	0	0	0	0	0	0.000241574
Butyricicoccaceae	#N/A	0	0	0	0.00192608	0	0.000963039	0	0	0	0	0	0	0.00024076
Weeksellaceae	Moheibacter	0	0	0	0	0	0	0.00192124	0	0.000960621	0	0	0	0.000240155
Gemmataceae	#N/A	0	0.00191789	0.000958944	0	0	0	0	0	0	0	0	0	0.000239736
Desulfovibrionaceae	#N/A	0	0	0	0.00191746	0	0.00095873	0	0	0	0	0	0	0.000239682
Comamonadaceae	#N/A	0	0	0	0.00191746	0	0.00095873	0	0	0	0	0	0	0.000239682
Rikenellaceae	dgA-11 gut group	0	0	0	0	0	0	0	0	0	0.00191626	0	0.00095813	0.000239532
Tannerellaceae	#N/A	0	0	0	0	0	0	0	0	0	0	0.00146138	0.00073069	0.000182672
Bacillaceae	#N/A	0	0	0	0	0	0	0	0	0	0	0.00144235	0.000721173	0.000180293
Deinococcaceae	Deinococcus	0	0	0	0	0	0	0	0.0013405	0.00067025	0	0	0	0.000167563
Lachnospiraceae	Lachnospiraceae FCS020 group	0	0	0	0.00127831	0	0.000639153	0	0	0	0	0	0	0.000159788
Devosiaceae	#N/A	0	0	0	0	0.00127699	0.000638496	0	0	0	0	0	0	0.000159624
Peptostreptococcales-Tissierellales fa	Anaerococcus	0	0	0	0.00127574	0	0.000637869	0	0	0	0	0	0	0.000159467
Porphyromonadaceae	Porphyromonas	0	0	0	0	0	0	0	0.00127505	0.000637527	0	0	0	0.000159382
Clostridiaceae	#N/A	0.0012742	0	0.000637101	0	0	0	0	0	0	0	0	0	0.000159275
Solibacteraceae	Candidatus Solibacter	0	0	0	0	0	0	0	0.000651661	0.000325831	0	0	0	8.14576e-05
Chitinophagaceae	Puia	0	0	0	0	0	0	0	0.000651661	0.000325831	0	0	0	8.14576e-05
Coriobacteriaceae	#N/A	0	0	0	0	0.000647203	0.000323602	0	0	0	0	0	0	8.09004e-05
Gemellaceae	Gemella	0	0.000645945	0.000322972	0	0	0	0	0	0	0	0	0	8.07431e-05
Chitinophagaceae	Flavisolibacter	0	0.000645945	0.000322972	0	0	0	0	0	0	0	0	0	8.07431e-05
Weeksellaceae	Cloacibacterium	0	0	0	0.000639153	0	0.000319577	0	0	0	0	0	0	7.98942e-05
Leuconostocaceae	Weissella	0	0	0	0	0.000638496	0.000319248	0	0	0	0	0	0	7.9812e-05
Nocardioidaceae	Marmoricola	0	0	0	0	0.000638182	0.000319091	0	0	0	0	0	0	7.97728e-05
Rhodobacteraceae	Rubellimicrobium	0.00063804	0	0.00031902	0	0	0	0	0	0	0	0	0	7.9755e-05
#N/D: not detected
