# Supplementary material for: Does algae β-glucan affect the fecal bacteriome in dairy calves?
Source: PLoS One. 2021 Sep 30;16(9):e0258069. doi: 10.1371/journal.pone.0258069 (PMC8483308; doi:10.1371/journal.pone.0258069)
Supplement: S5 Table — (XLSX) [file pone.0258069.s005.xlsx]

## Sheet: Phylum
S5 Table. Correlation coefficients phyla and genus abundance and calves’ parameters.
Taxon		Parameter	Estimate
Phyla	Proteobacteria	Starter concentrate intake	-0.568353
	Proteobacteria	Total serum protein	0.472502
	Spirochaetota	Fecal score	-0.471418
	Bacteroidota	Fecal score	-0.464419
	Proteobacteria	Fecal score	0.390085
	Fusobacteriota	Starter concentrate intake	-0.389576
	Fusobacteriota	Fecal score	0.377998
	Spirochaetota	Starter concentrate intake	0.375498
	Synergistota	Average daily gain	0.371091
	Synergistota	Starter concentrate intake	0.370907
	Campilobacterota	Starter concentrate intake	-0.323541
	Fusobacteriota	Rectal temperature	-0.318101
	Synergistota	Creatinine	-0.316055
	Spirochaetota	Total serum protein	-0.313741
	Firmicutes	Fecal score	0.288785
	Synergistota	Glucose	-0.274027
	Fibrobacterota	Starter concentrate intake	0.272851
	Desulfobacterota	Creatinine	-0.264622
Genus	unc_Muribaculaceae	Starter concentrate intake	0.640929
	Enterococcus	Fecal score	0.63752
	Enterococcus	Starter concentrate intake	-0.578717
	Enterococcus	Total serum protein	0.572976
	Escherichia/Shigella	Starter concentrate intake	-0.569765
	Rikenellaceae_RC9_gut_group	Starter concentrate intake	0.560287
	Rikenellaceae_RC9_gut_group	Fecal score	-0.510786
	Escherichia/Shigella	Total serum protein	0.490439
	Rikenellaceae_RC9_gut_group	Total serum protein	-0.484319
	unc_Oscillospiraceae	Starter concentrate intake	0.482214
	Veillonella	Starter concentrate intake	-0.474575
	Escherichia/Shigella	Fecal score	0.466808
	Peptostreptococcus	Fecal score	0.455247
	Veillonella	Fecal score	0.455188
	Alloprevotella	Starter concentrate intake	0.435361
	unc_Prevotellaceae	Fecal score	-0.417891
	Subdoligranulum	Total serum protein	-0.412551
	unc_Oscillospiraceae	Fecal score	-0.409622
	Veillonella	Total serum protein	0.404869
	unc_Oscillospiraceae	Total serum protein	-0.397824
	Lactobacillus	Fecal score	0.380728
	unc_Muribaculaceae	Fecal score	-0.374098
	Fusobacterium	Starter concentrate intake	-0.364673
	Peptostreptococcus	Starter concentrate intake	-0.35951
	Butyricicoccus	Total serum protein	0.355395
	unc_Muribaculaceae	Total serum protein	-0.354171
	Blautia	Starter concentrate intake	0.352937
	Alloprevotella	Fecal score	-0.352498
	Bacteroides	Albumin	0.352035
	unc_Prevotellaceae	Average daily gain	0.351176
	Enterococcus	Average daily gain	-0.346505
	Faecalibacterium	Starter concentrate intake	0.346028
	Subdoligranulum	Starter concentrate intake	0.344503
	Clostridium_sensu_stricto_1	Fecal score	0.331659
	Peptostreptococcus	Total serum protein	0.329555
	unc_Prevotellaceae	Starter concentrate intake	0.327782
	Fusobacterium	Fecal score	0.323524
	Subdoligranulum	Fecal score	-0.319078
	Lactobacillus	Total serum protein	0.318096
	Alloprevotella	Average daily gain	0.31294
	Holdemanella	Starter concentrate intake	0.307161
	unc_Oscillospiraceae	Rectal temperature	0.307046
	Lactobacillus	Starter concentrate intake	-0.301532
	Blautia	Total serum protein	-0.300395
	Alloprevotella	Total serum protein	-0.297436
	Lactobacillus	Rectal temperature	-0.286465
	Butyricicoccus	Fecal score	0.286172
	unc_Muribaculaceae	Average daily gain	0.283286
	unc_Prevotellaceae	Total serum protein	-0.279011
	Rikenellaceae_RC9_gut_group	Average daily gain	0.278106
	Bifidobacterium	Starter concentrate intake	-0.274394
	Blautia	Fecal score	-0.27039
	Enterococcus	Albumin	-0.267052
